# Supplementary material for: Genomic prediction for hastening and improving efficiency of forward selection in conifer polycross mating designs: an example from white spruce
Source: Heredity (Edinb). 2020 Jan 22;124(4):562–78. doi: 10.1038/s41437-019-0290-3 (PMC7080810; doi:10.1038/s41437-019-0290-3)
Supplement: Supplementary file 3 — Appendix 1 - Genotyping array [file 41437_2019_290_MOESM3_ESM.xlsx]

## Sheet: Array
Appendix 1: Description of successfully manufactured white spruce SNPs of the Illumina Infinium genotyping array
SNP Name	SNP	MAF	GCAT gene cluster	Composite map linkage group	Composite map position (cM)	5' flanking	3' flanking
ss511222299	C/T	0.223	GQ03711_M16	LG03	2.3	AATSSSTTCAGGATGAATACAGGGGAGTGACTCTTTTAGATAAAAAGCCCATAACTGACATTTTATTGAT	TGGGTATTCATGCAGTTGGTGACTGAACCA
ss511222305	C/T	0.214	GQ0065_I10	LG06	26.5	AACCCTAATGGGGATATCGTCCACATAAAATCTGCATTATACCGTCCACTGATGAATCC	AGTTCTASAAGAAATGCACGACAATCTGATTAAAAAATTGA
ss511222310	A/G	0.188	GQ02904_I05	LG10	17.7	ATTGTGATGCCGTTCTATTTTCCAGCTATATGAAGCTGGCAGACCACATTT	TTCCAGAGAGATGCATCTTGATGCATTCAAATATTTTTTGAGGAAAAAA
ss511222315	G/T	0.234	GQ03712_C02	LG05	28.5	GCCGGGATGTCGTAACCGCCGAGCTTGGCCTGGTGAAGGTTCATGTGAGG	ACAAGCAGCGGAATCGCCATGTGTAGGCGCAGGGTTTCCTTGACCACGGC
ss511222318	A/C	0.373	GQ04111_E10	LG05	88.3	AAAGAAGAACTACACTCCTCCTCCTCCTCCTTCATTTT	CCTCCTCATTCATTGACTTTTATATAGCGTCTGTATCTGTATAATTAGATTTGGTAACGATC
ss511222325	A/C	0.085	GQ0164_N20	LG07	73.2	TACCAAGTATGCTTATCTTTCTTTCTGCTTCTTCCCGGGGT	GAATTTTAAAAAGTTTTTTCACAGAATAGTAATTTATATATTCGCGTACTTTCAGGCTT
ss511222330	A/G	0.466	GQ03810_J18	LG02	41.5	TATCTTTGTTATCCTTTTTATGGTGTACATAAATAGCCCCAAAATTATCC	ACTCTAATAATTTCTGTGTTGGCTTGGATATGTATGCAGTTTTTGGAGGT
ss511222333	C/T	0.110	GQ02829_I09	LG06	132.5	TGATCCATTGCAGGTAGATAGAATCTCTTCTAGCATTTTTCACTGATTTC	CTGTCAGCATGTGATATATTGAATGATATAKGAtTTTTTTWNTGGCTGCA
ss511222340	A/C	0.154	GQ03233_E22	LG06	39.2	TGTGGAACCCCTCCAGGTGATTAAACTGAACCTTGTTTTCTATGAAGGAT	GTGATTGAGCAATTTAAATCTACTGTGGTACAAGGGAGCTTAAACATCAG
ss511222368	A/G	0.383	GQ03010_J23	NA	NA	GCACCTCACCGTGGGATAAAACATGTCTTTAGATGTTTGAACATTGGGGA	AAATGTTACCCAAGACCCTGTTGACGAATTTCATTTGTTTTTATTGAACT
ss511222383	A/G	0.151	GQ03705_D15	LG07	75.8	GCCACTGATCCCAAGCGCAGTGCCCGTGATTCCCATGTTCCCGTATTAGC	CCTCTGCCTATTGGGTTTGCTGTATTCATGGTACATTTGGCCACCATCCC
ss511222386	A/G	0.160	GQ0202_O05	LG03	21.6	GATTTTCGCCCAAWCTATATYGACAGTAAAAATGTTTCCAGGACAGTATC	AATCTAATCTATATGCCTACTTGGATTGCAGGCAAGCYTATAATGAGGAC
ss511222391	C/T	0.087	GQ0031_E09	LG07	127.4	CTGAATGCATCCTTCATATATCATTTGGCTTGACATATTTTGAAACTGAA	CATGTGAAATATGGATGAATATATATTGCAGGAAGCGGATTCAAATCGCT
ss511222396	C/T	0.230	GQ03514_M24	LG03	24.7	ATTCTTTTGACAAACCAGAAAAGGTATGCCTTATGATTTCTTTTCTTATG	YTACATTTTTTCAGTGAGTGCTTTTATGTATTAAGTGTGCTATTTTYCTT
ss511222403	A/G	0.322	GQ0201_M19	LG02	74.9	CAGTATTTGCAGAATTGATATGCACTTTCCTTTTTGTCTTTGCAGGAGTT	GATCGGCCATGGCCATGGAACAAATGTCCGTTCCCGCTAAGTCCCCGGCA
ss511222409	T/C	0.349	GQ03816_H10	LG07	193.8	AATCCTTTCTTCCACGATTTCAGATCCATTTCAAGTCGGCTTACTGGCTC	AACTCCGAGCGGAAATCCGAGATCTCTTATTGGTTTTCTTTGAACTCGAA
ss511222413	T/C	0.181	GQ03301_F08	LG05	39.2	TTCGAAATGGGGGTTTACGTTTGAGAATACTTACAACTATATTCAGAAAC	GGAGCAAAGCAAGTCCAATGGATTTCAGGAGGAAACCCTCCCAAACAAGC
ss511222419	C/T	0.368	GQ02809_H11	LG01	9.5	GGATGCCGTATCGGTCTGCAAAATCAAGATTAGGCCATGAACTATAACCT	GCGTGCAACARATAGCTTTACATAGCTACCGGATAGGTCTTGTTTTTCCC
ss511222421	G/T	0.229	GQ04006_F21	LG03	78.6	TAAACATTGTACATTGGTTGTTTACAGAGTCTTCTGAAGGACATGGAAGG	TTGCCATTGTAATTCTAGTAAATTTGGAAAATTCAGTTGAGGATATGTAG
ss511222428	A/C	0.258	GQ04006_E13	LG06	5.1	CCGTAAAAGAAAAGTGAACAGAACAGAAAAACAATTGATGGGATTCGCAA	TCCTCCATATAAAATATATTCAAACATAATCATAAAAAAACCAGCATTAG
ss511222434	A/C	0.414	GQ0042_C18	LG09	106.7	TATAGAATGTAGTTCGCATTTCTGCATTTTCAGTACTTGGAATTAGAATT	CAGATTTATAAATGGGAGTGATCAGAAAAGTTCGTCGAGAGGAATGGCAG
ss511222435	T/C	0.354	GQ03101_B24	NA	NA	TTGCAATGGCCAATATATTAGCACTTCGACAAGTGCATGTACCAATAGTA	CCTCTATTTTTAGCAAACATAATTTCGAAAGAAATACTATTGGACAGAAG
ss511222444	C/T	0.116	GQ03313_M08	LG02	79.9	TTGATTCCAAATCTAATTTTTGAGATGTTTTCCCAAGAAGCCTCCTGAAT	CCTTCCATCTCCCCCGCAGACCAAGAAATTAAGACAGGAAAAAAACTCAC
ss511222448	C/T	0.451	GQ03503_G05	LG09	139.4	TTTAGGGAGGTGGAGATCCATGGAGATCTATCGACATTTCCGTTAATTGG	GCATTGAATCTAAACAGTTTGGGAACATTGAATATGGACACKGGCACAAA
ss511222462	T/G	0.338	GQ03112_H13	LG02	72.8	AACATATGATACCCAATAAAAGTATCAATGGCTGACCCAATGGCAAATTT	TCTGGGAAGGAGAGGAGTAATGCAACCAACAGCTGCAGTTTGATTGATGC
ss511222474	T/C	0.195	GQ0044_C22	LG12	84.3	AAGTTGAGACAAGCTGTTTCTATATTTGGGGATCCAATTGAAAGGTTAGG	GCATATATGGTAGAAGGTCTTGTAGCAAAGTTACAGTTTTCAGGAGGACA
ss511222476	A/G	0.320	GQ03303_N02	LG03	130.9	TTGGTAAGGAGCCCAAATTGCGTGGATTATAAGGAGATTTCACATTCATT	TTAGGAAGTGGTCCCAAAAACATCATGAATTGTGGATGTGGATTGTGGAC
ss511222489	A/G	0.295	GQ0228_A02	LG05	14.8	CTTCCGGAATTGGTGGCTTCTTCTTCAACTCCCACTTTTTGAATTCTCAA	GCACCATGAGCGACGCAGATTGCTTATCATCAGAGGACAATGTTTCAATG
ss511222503	C/T	0.197	GQ02908_P24	LG08	157.3	TTCTTCTCCACGCTCATCTTCGTCTTCGCTGGCGAAGGATCCGTCATGGC	TACGGTAAGAGAGCCGAAAGCTTCCTTTTTTGTAGCTTGTTCCGTTTCTG
ss511222518	T/C	0.445	GQ03915_M04	LG02	74.7	ACAATTAGCTCAGTTGTAGTATACTTATCAGTCACGCCAACAATTTTAAT	TTAGTAAAGTTGGTAGCCTTATGATCTGTTGATGATAATTACTGGCTGTC
ss511222527	A/G	0.411	GQ0133_D18	LG08	99.7	GAGATCATAGCCATGACGTCCTTGTCCGTGAATGGGAGCTCCAGTGTACC	CCTGGCTTTAGATTTCATCCTACAGAAGAGGAGCTTCTTCATTACTACTT
ss511222531	T/C	0.459	GQ03126_J15	LG01	166.5	TTTGGAAGACATAGAAGAGGGTGTTGAAGGATTTGATGATGAGAACTCAT	GCTCATGTCCCAGAGGAGCTTAGAGAAAAGATTTGGTCAATCACCAGTGT
ss511222544	A/C	0.053	GQ02801_A16	LG10	95.5	ATGCGATCATCACCACAACTAATCCGAGTAAGTAAAATGCCCTTCTAACT	CCCCCGGGTTTCCATATGATACGCACGTTATTTGTTAGAAGCTTCTGAAT
ss511222546	A/G	0.159	GQ03606_F19	LG01	119.8	GATGTAGCATGTTGATAAATAAAAATTGTATTGGAGTCTTTGATTTCCAA	ATTTATTACCAGATCTGATTTTGTCCAATGTGGCTCTATGGAATTCGTAT
ss511222559	A/C	0.202	GQ0167_M02	LG05	113.6	TTTCATTTCGGCGTTCATGGGCTTTACAGAGGATAACAACTGATTGATAA	CATCTGAGTTTACCAAGTTTTAGGGCAAACAGGGACCAAGAACCCTCTAC
ss511222563	T/C	0.213	GQ03104_E06	LG06	60.5	TCCACACTTACTCCGTGCTCTGGACATCCAACCAAATTATGTATGTATTC	AATCACTCTGTGCCTTAGCTCTTTCCATATAATACAATACAGTCTCTCAA
ss511222574	T/G	0.480	GQ03013_C13	LG10	1.9	AAAGAGGCTGAGAACTGTGATTGCTTGCAAGGATTTCAAGTATGCCATTC	CTGGGAGGGGGTACTGGGTCTGGAATGGGTACTCTCTTGATCTCCAAGAT
ss511222581	A/G	0.487	GQ0196_O05	LG03	113.9	TCGCGCTGATCAGGCGTGCAACCGCCGACTATTAAATTGCTGTAAGTTGA	AGAAAGGGTTCGTAAGTGTAGTTTGCCTTGTATTTTCCTCCGTCCGTTGC
ss511222590	A/G	0.258	GQ03001_P18	LG09	30.7	CCTGAGATTATTTAGATCAGTAAAACGCAATGCTTCCAAACAGGGATCAT	GMTATTATTCTTACAAGGTCGTCCCAGGATTTTTTATGGCCGTAAATCAC
ss511222613	A/C	0.294	GQ0063_P03	LG12	82.3	CTCGTCGTTGCCTTCCATTTACAATCATCCCCAAACGATTGCCTGCAACA	TGGTTTCCAGTCGTTGTATAGCAACGCTCCCAACCCAAACAGACTCGTTG
ss511222620	A/G	0.352	GQ0026_G03	LG11	45.3	CAGTTATCAGAACACTATGGACAGCAATCTTCCTTTTTCTGTACTTGAGA	CTGGCTTATGGAAGAAACCAACCAGGACCAGTTCGGTTATAACGTGAGCG
ss511222623	A/G	0.245	GQ0203_H01	LG12	35.2	TTCAATTTCTTTATCTCTCCCACAACAAGCTCTCCGGGAGCCTTCCGGAA	GATTATCAGAGCTCTCTGATCTGCAAAACTTGGATATTTCATTCAATAAT
ss511222631	A/C	0.460	GQ0043_N14	LG10	10.9	CGATTATGGTTAATCTAGCACAATCAGAGGGTGAATGTCAGTAGGATTAC	ATCTGCCAACCGTATAGAAATCTGTTATCTTCCAGTTATACCACTTTTAT
ss511222633	T/C	0.430	GQ03709_L20	LG12	105.2	CTACTTAGTTACTCTTCAATATGTTGTCTCCAGCAAATTTGTAACCTGGT	AGAAAAAGTGTCAACTGTAATTTCTGTAATCGTTCTTTATCTTATTTAAT
ss511222637	C/T	0.418	GQ02902_L14	LG01	122.8	GATGATCAAGTATGCATATGATTTCACTCTTGATTCCGCCTTCTATTGCC	GTGACTAAATTTGCTTTATTCAATGATGCATCTCATCTCTTTGTTATGTT
ss511222639	A/G	0.289	GQ01306_A17	LG02	15.3	TTTCTGCTTTTGAACGCCGCTCTGTAATCTTTACAAATTTTTGGCTCTGC	AATGCTATACTAAGTCTTTCGGACTGGTTTTGCTGCGTTCTTTTTTAATA
ss511222645	T/G	0.167	GQ0073_J08	LG09	75.4	CAAGAGCCTGGTGTAATTTCGAACATTTATGCTCCTTCTCCCGCTCTTCC	TCCGTTGCCGGCAAAGATCGAGCTTCCAGTTGCGTTATGGCGGTGGAGAA
ss511222647	T/G	0.134	GQ04010_N07	LG03	32.0	TTCTGGCCTATGCATTTGGGATCCAATGCTTTCAAGCAGGCCAGCATGCT	CTAAGTCTATTCTCGGGTGGGGAAGGATATAGGGTCGAGGAGAATAATGG
ss511222665	A/G	0.172	GQ02821_G21	LG12	61.7	GATTCCTGCCAAAGAGTGCGGATCATGAAGGCTTCAGAAGCTATTGGTTT	GCTCCAGGAGCCATGGAAAAATGCAAAAACAGGAATTAGAGTCCACCCAT
ss511222668	T/G	0.121	GQ02801_L07	LG03	34.0	TGATGACCCAGGCTGGTGTCTCAAGAGCTAAGGCTGTTAAAGCTTTGAAG	CTGCCGATGGAGATATTGTCACTGCCATTATGGACCTTACAACTTAGATG
ss511222684	C/T	0.276	GQ03404_E15	LG10	10.7	AAATCACATCTTAGGGAGGCTATGCCTTTGCAGAAAATAAAACAACTCTG	AAATAAAACAACTGTAAGTGCAAAATAAAACAATTGTAAGTGCAGACGTA
ss511222687	T/C	0.433	GQ0173_B10	LG12	117.5	CACAACATCTGCATCTGCTGCTGCAACTCCCCCAACTACAACAAAGAGTG	CAGCGGGTCTTGCTTGATACCAGATGGAGAAGATGCTGCAGCTGGAGCGA
ss511222697	T/C	0.139	GQ0046_C02	LG11	26.1	TGGGGCCAGAATTGGCAGAGCAACAGTTACCTCAATGGGCAGGGCCTCTC	TTCAAGGTCACCACCAGCGATGGGAGAACTGTTACTTCCTATAATGTCGC
ss511222719	T/C	0.201	GQ03007_C13	LG04	32.5	TTATGCCTTCTTCTTTGTAAGGAAGATTGTGGCTCACATTGTCACATTCG	CTTTTACTGTGTTGTGATTCCTGCAACTGTACTTGTTCCGGAAGTCCAAG
ss511222720	A/G	0.497	GQ02902_M01	LG08	104.2	ACTGCAGCCTCATACACGGTTACAACCTTACAGATGTTATCATAACAGGT	GGTACATCCTTGGACCTTGAGCATTTAGGAGAAATTRTCCTCTGGACTGA
ss511222733	T/C	0.325	GQ03807_K02	LG02	132.9	GGTGCGCGTGGGGGGTGTGATAATTTACGACGACACCTGCTGAAGAATGA	TACATGCGGACTTCTCTTGAGGGGATCAAGGCCATCAACGCCATGGTAGC
ss511222746	A/C	0.484	GQ0013_G12	LG12	13.3	CTGTTGCTGTGGCACATAGATGTTTGGGCTTGTATTGGCCTCTGATGTAC	ATAGCTTTGCAAGTACTGACTTGGTTGTTTTGCTGGGGCAAGACGACGGG
ss511222748	T/C	0.379	GQ0167_L07	LG06	159.5	AAGTATAAATCTCCTCCACCTCCACTTTATTGATCAGCAAGGTGAGAGCT	CATTTTATTTATCAGCAGGGAGTTTCGTTGCAAAGCTGTTGCAGCTTTTG
ss511222761	A/G	0.321	GQ0206_N10	LG07	117.6	AAGAAGGGCACCCTGGGCACCATTGCTCCCATCTGCATTGGTTTCATCGT	GGCGCCAACATATTGGCCGGCGGGGCCTTCGACGGCGCTTCGATGAACCC
ss511222774	G/A	0.382	GQ03113_O04	NA	NA	AAAGAGGCTTTAAAAAACCCTTGGACACCTCTTCCTCTGGGCCTTAAACCTCCATTAATGGAGAGTGTTATGGCAGAGCTCCAGAGACAAGGAATTAGTAAAATTCCACCCCCTTCCTCATGAACAGCCATTAGCAAGCATATAAAA	GTCAAACTGTTCGGAATGCAATGGGAATTTAACCAGTAACAAGCCTCCCCTGTCRGATCAGAATTAGTCCTTTNGCCGCGTGCTTGTACATTTCTGCGTTTCAAAGRTACAGGATTACTCCTTACCTTGCTGCAAAAAGTGCTAATTTTTCC
ss511222781	A/G	0.306	GQ0224_E23	LG04	137.7	AGGAGTCTGAATACGGCAAAAGTCAAGCGCACAAGGAATGAAACTGCATC	CCTCTTGAAGTTAAAGATGAGTTCAACCTCTTGCATCCCACATTCACTGC
ss511222784	A/G	0.306	GQ0195_G17	LG08	140.4	GATGAATGGGTGGTCTGTCGTATATTTCAGAAAAGTATAGGAGCAAAGAA	AGCTCATCTGGATTCAACAGAAGCTCATATCTTGACGTTGGGTCTCCTTC
ss511222789	T/G	0.242	GQ02813_K10	LG09	40.8	CTGGAAGCCGTCTCCGCGTGCCCGGGAATGTATGCAAATGGGTCGTATCC	GGGTACCCTGGAAATCTTCTGGTTGACAAAATTACAGGGGCGAGCTACAA
ss511222804	A/G	0.242	GQ0164_N10	LG02	87.5	AACCTGATGCTTCAGTGTGGGGTTGCTTGCTTAGTGCCTGCAGAATACAT	ACAATACAGAGCTAGCAGAACATGCTGCAGAGCACCTTTTTGAGTTAGTC
ss511222840	T/C	0.336	GQ0206_A22	LG12	34.9	CATAACAGCGGGCTCTGTGGAGATCCTCTTCCTCCTTGCTGATCTTCAAA	ATCTTGAGCCTCCAAAGAATGCGAGGTTGTTGGTGTCTTTTTGTTTGCAT
ss511222849	A/G	0.498	GQ03010_F13	LG10	122.1	GAGAACGCTCAATTCTCTGAAGTAACCCTCTCCATGAAATACTAGCTCCC	GCAATGCTTCGCTTTGCACTGGTTCTGGTTATGAAACTTCTCCTCAGTAA
ss511222852	T/C	0.474	GQ03713_A03	LG06	84.1	ATTTGATCACTTCAAGAAGGATTTGTGGGCATGCATTAAATGCAGGGTAC	CAAGACCTGTCACTCCAATAATGTCACCGTTTTCTGGACTCTTTTTCGAG
ss511222855	T/C	0.253	GQ03203_B22	LG05	17.6	TGGATTATCTTATTCACAGGCTAAATATACTCCAGGAGGGCTTCTTTACA	AATGCCGGATAGTAATTTGCAATACGTTACATCTTCTTCCTTCTTGCTCT
ss511222858	T/C	0.384	GQ02905_P16	LG08	56.3	TGCAGAAAAGGGTCCCGTTGCTAAACCCAACAACACAACGCAACATCCAG	TTCCTTGCTTCCCTCCTCCCTCAATTTGCTCTATTTTCTTACTTTGTGTA
ss511222860	T/C	0.251	GQ03234_K20	LG08	107.9	GGAAGCTGCCGTTCTCTGCACCCAGGCCCTGTTAGTTTGCTGCACTGGAG	GGGAAAGGGAAGCCATGGCTGCGCCTTGATTCGAACAAGCCTTGCCCCAT
ss511222880	T/C	0.352	GQ03101_D02	LG08	33.8	AGGCATTGGGGCATTTTTGGGTATGACGGTCAGCCAAAATATGAGCTGGA	TTTTCAGGCCCATTTCAGAATGGAGGATTGGTTCCTGCCAAGAATGTCAA
ss511222885	T/C	0.381	GQ00410_I07	LG11	82.4	TACTATTTTTTTTTTCAAAATTCATGAACATTCATTGATATCAATTGTTT	AGTAAGTTCCTTTGATTTTGAAGTATGCTGCTTTTATTGATATAATGATT
ss511222888	C/T	0.230	GQ02826_N02	LG05	55.4	GCAGAATGTYGATAGGACCCTCTGGAAGCTGGGGACWTTGCCTCCAGGCTTGCTTACATTCTATGGTCTCACTGAGCCACTTGACCGGCGTTGGCATAYACTAGGCCTAGGTTATGATCCAAATGTGGACATGCAGCTGATAGAAAG	GGAGCTGTTTTGCATWATAATGGGAACATGAAACCATGGTTGAAACTGGCAATGAACAGGTACAAACCTTTTTGGGAAAAGTATGTGAATTACTTACATCCATTACTGCAGAAGTGTAACATYCATTAATGTTGGCCTAGCACCATATGT
ss511222891	A/C	0.409	GQ03232_O19	LG12	3.8	GGAAGGGTATGGAGAGGGCCTTGAATTTTGCAGATGATCAGGTGCTCAAA	ACTATGGCTTCAGACACGATAATCTCCAGTCTTCCCATGTAAATCCCATT
ss511222897	A/G	0.097	GQ03005_C12	LG02	32.0	CATTTGTAGAATTAGATCYTACTAGTTCAGACCTACTGAAGTATTTGTTT	TGCAATCCTTTATCATCATTAAGATTTATTGTCTCTTGATTTCAGTTGGC
ss511222907	A/C	0.203	GQ02901_F24	LG04	82.6	GCTTCCTCCGAAACTAGCAGCCCTTCGTTCGCCCCTGCCTCTGCCGGTAT	TGCCGTGGATTGTTGGCCTTCTTGGTTGCATGCGTTGGGGTTTTAGTTTT
ss511222916	T/C	0.241	GQ02801_A19	LG07	81.5	AAGTCACAAATCTCAAAGGGAGGAAAAACTGCTCTTGTCGAACCGTCAAA	CAGAGAGTTGACATAGAATCTGGCCCACTTATGCTGCGAAAAGGATCATA
ss511222926	A/C	0.489	GQ03324_N01	LG03	65.0	AACAAGGATAAATTTCAGTCTCTCCTATGGATTTTTCATGTCCGATTCAA	AGAAAGTTAGTTCTATGGTTAATGTTCCTTTGTATGCAACTACAGGTAAA
ss518104470	C/T	0.183	GQ03803_O08	LG10	78.8	CAGTAAGACGCTTATTCCCTTGCTAATTCATTCAACAAACCTTAAATGCCCTAATGCACAGA	TCTAAACTGTGCTTTTAATTTGATGCAGTAGCGATTCA
ss518104632	T/C	0.110	GQ03106_C02	LG02	57.8	CATATGAATGTATAAACTTTTGCTTAGAAAGTCCAGAATAATTGATTAAG	TCGTCCATGTAGTCTGTCTATTGTTAGAACTTGGAACTTATTTGCCAAGG
ss518104744	A/G	0.236	GQ03106_O17	LG09	44.2	TATTATCATTATAACTGTCTGATCTTTATGCTTAAAGATTAGATACCTTG	CAAGTAGGTTGTCATTTCCCAAAATTTTATAATGGGAGTAGACATTGGTT
ss518104903	A/C	0.217	GQ03715_D20	LG09	141.5	AGGTTTGCCACGCCTCCAGCAGAATGTACTGCGTGAAGTTATGATCACAT	AACAATCGTTATGAGATTTCATTCCTTTCAGCTTGGATGGAGGAAATCTT
ss518104926	A/G	0.172	GQ03111_E12	LG09	23.1	ATATTGGTCTACATAAAAAGAATTCTCCTTGCTTTGGACAAGGATTTCAG	TTTGATGAGTGCATTTCTTTCTATTCTTCACAGTGTTTACGTTGTAAACA
ss518104990	T/C	0.083	WS00712_G19	LG05	13.7	CTGGACGACTTGATTCAGCCGGCCGGTTGGCTGGAATGGAATGGAAGCTT	GCACTGAGCAGTCTCTACTACGGGGAATTCATGAACCGCGGCCCCGGTTC
ss518105013	A/G	0.098	GQ02818_J19	LG01	119.6	GTCGGTGGTATATGATTTGGGCTGCAAGTGATCCATATGAATAAAGATGA	GCTCCGAGCAGCGGAATAATTTCTTCTTCCTGCCACAGAAAACTTATCTT
ss518105102	T/G	0.092	GQ03303_O13	LG11	9.7	ATGGAAGCTGGTGCTAATGGGGTTATTTATGATGTCGATTCCTCTGAAGA	GAGGATGATAGGTATGCACATGGTTCTAGTGAATTAGGACTGGCGTCTTC
ss518105116	T/C	0.086	WS00840_J13	LG07	181.5	AGAAGATGAAATATAACTGTACTTCCATTGAAAAACATAAAAATTTCGAT	CTCAAAGGAATCGCATGATCCCATTAACTTTCCTCACCTCCATTAGAGTT
ss518105119	T/C	0.048	GQ03232_P07	LG01	50.6	ATTTTGACTATGCTGATTGTAAAGTGAAGATGAGAGCAGATACGTTGAAA	TGCAGAAGGGGCTTAAGGGTGGGAGTATTATCCATCGGGATCCATAGAGT
ss518105214	A/C	0.275	GQ0168_L24	LG07	174.7	TCATACTTGGACAAGATTATTGCTCCCGCCGGTTGGTACCCGTGGTCCGG	AACTTTGCATTGAAGACACTCTACTACGGAGAATATATGAACACTGGCCC
ss518105220	T/G	0.071	GQ0045_F02	LG05	148.7	TTACCATCTCCTCTGAATATGTGTGTATGTATGTATGTATGAATGCCTGT	TATATACTCATCAGATGATAAAGGACGAAGGATCATGCATCTATCCAAAG
ss518105246	T/C	0.145	GQ03005_E11	LG01	166.5	CAATGTGGCATAAATTGTTAAATACCCTGTTAGTGTTCATTAGCAACAAA	AGGGAGGAACTAAAACACTGGTTTGAGGGCCAAAAATGTCTCAAATTCGT
ss518105258	A/C	0.220	GQ0205_N01	LG05	17.5	TGAAAGAAGCAGCAGAAGACGAGAGCCGCGGCGCCCTTGAGGATTGCACG	AACTTTTGGAAGATACAGTGGATCAGCTTAACACTTCGGTCTCGGTGTTG
ss518105285	A/G	0.027	GQ02781_H04	LG05	151.3	GAATCAATGGAAATGCATTTGATAAGGGAGAATCTGTGTACTTTTGCAGA	AACTTGAATATACCGTTCACATTTCAGGTGGTGGAAATTCCACAGAACGA
ss518105444	T/C	0.061	GQ0206_J07	LG03	0.7	CAGATGATGAATGTTCAGAATAAGAATTCCTCGTACTTTGTGGAATGGAT	CCTAACAATGTGAAATCCAGTGCTTGTGATATTCCACCAAAAGGCCTGTC
ss518105446	T/C	0.093	GQ03512_A04	LG02	32.0	GCAGTGAGCATGATCAGTAACAACACGGCAGTTGTAGAGGTATTCTCCCG	CTTGACCACAAATTCGATCTAATGTTTGCAAAGCGTGCATTTGTACACTG
ss518105692	A/C	0.192	GQ0204_G01	LG01	135.0	TACGTGGGCGGGCCGACAATGGCCATGATCGCGTTCAAGTGCCCGGAGAT	GAAGTGGTGGTGGTGGACATCTCTGTGTCGCGCATCAACGCCTGGAACAG
ss518105776	T/C	0.172	GQ0205_D12	LG07	88.0	AAAGAAGTGCTGTTGGCCCATTGCATTTCCAAGTTCTATACATTGACAGA	TTCCAGGACTTCAGCAACCCTGCCAACACAATGGCAACTGGCAGCAATGG
ss518105811	A/G	0.103	GQ0177_D02	LG07	92.1	ACTGGGTACTGTGTCGAATATATGAAAAGCACTACGCCAGTCAGAAGGCC	TGCCTAAAGAAAGCAATGAGTTATCATCATGCGTAGATCCAGAAGAAGAT
ss518105840	T/C	0.138	GQ0167_I05	LG10	70.4	GCCGACCCGCCCCGGGGAACCCCTCGGCGCCCCGGTGCCTTCATCCCCAC	TTCATTTTCTCCCTCTTTAACGAAGACCAGAAACCCGGCCCGAACACAGA
ss518106098	C/T	0.032	GQ03114_M06	LG02	141.3	ATTGTGCTTGAAGATGCATTAGAGATAAATGAATATTCTTTTGGCTTTCA	WAACAAATCATATCCTTGTGTTGTGTTCTATGTACAAATTAGTGACTTGT
ss518106306	A/G	0.105	GQ0204_B11	LG03	62.7	CGAGAAATCATGGCGGAAAATTACGGAAGGGTATCGGCCGAAAATCTTCT	AACAATGTTATAGAAACACTTGCGGATAGCATCCCAAAATCCAGCCCGTC
ss518106531	A/C	0.047	GQ04007_E19	LG05	58.4	GACACTTCTATTGCTTGGTCGTTTATTGAATTCAAGGATTGACCACGCTT	TATTGAAAATCCGCTCTGTAATTCGTTTAACAATTTGCAAAACTTGAGAA
ss524299823	C/T	0.269	GQ03231_H10	LG05	98.8	ATCAGAGTCGGGATTACTGTGGCTCTTGATCAGTTTGTTT	TCCACTTAAAGCTTGCCGTTATGAGCATTGGAATTTCTAGTGGGTTGAGAGTGGCTTAGT
ss524299862	A/G	0.193	GQ04004_J06	LG12	93.1	GTAATGACCTCTACACCATTGAAATAACCTCGTGGAGGTCAACTACTTCC	AATCCGGACATATACGGCCTTACAGCGATCATCAATTCCGATAGCGGCAA
ss524299871	A/C	0.392	GQ03308_O08	LG05	74.8	GTACATTATATGTGTGAGATTTGCAGAGATGAGAGGAGGGGATCGTGTAT	GAAGGAAGGAGGGGCAGATATTTTTTGGTTGGTTTTGAGAAGGGATTGGT
ss524299887	T/C	0.165	GQ03812_F05	LG11	146.9	TCCAACCGGAGGAGAAGCAAAGGAGCAAGTTGATAACAAGGCCCAAGAAA	GAATGGTGAGGATGAAGGCGAAACCGATCGGGGTATAAGCGCACAATTCA
ss524299902	T/C	0.066	GQ0041_H19	LG01	108.3	CAGGAAGGAGATGGGCCAACAACAGTAACTGCGAAGGTCAGTGGTCTGAA	CCCGGTCTCCATGGTTTCCATGTTCATGCACTAGGTGACACAACGAATGG
ss524299929	T/C	0.101	GQ03001_A22	LG01	13.6	CTGTGTGTCTTTAGCTTCCAATATTGTCAGCTAGGTCTGCAAATTAAGCC	CGAGTGTATAGCATAGATCGGTAATTGGTATCTTTCCATCTCCAAAGTTA
ss524299967	T/C	0.418	GQ0046_J03	LG10	19.3	CACCGCAATGCTCCCATGGCGCATGCTCAGGGATTCTGGGACTACCACTC	TTCATCACCGCGGCGGCCCACTTCGAACCCAAAGGATTTGGTGCCACCGG
ss524299987	A/G	0.301	GQ02803_N14	LG12	124.3	CTGAGAGGATTCGACGTAATAGATATCATTAAAACTCTACTGGAGGTAGC	TGTAAAGGAGTTGTGTCGTGTGCCGACATTGTCGCCATTGCTGCTCGTGA
ss524300007	A/C	0.346	GQ03002_I14	LG06	117.4	TGCTCTTCATTCTCGTGATCGTGGCGTTGTTTCTTGCGTTTTCCTGGTAC	TGACCTACGAATCGACGCTGGAGGGCATGAGGGATCAGCTCAACATGGTG
ss524300019	T/C	0.400	GQ03712_E21	LG10	69.1	TGTTTAAATATGATGACCAGAGTGCCGAGCATGAACCCCGACGCTTTCCT	ATGGCTGGAAGTCTCAATAATGTTTCCAACGGCGGGGGCGGCATTGGGGG
ss524300031	A/G	0.449	GQ0046_G08	LG09	143.4	TCTGGGATGGAAGGATCCCTTTGCAAGCAGTCTCTGGACGGTGAGACAGA	AGCCTATGGGCAATCGCTGCAGCAGGATAGTATTTACACACCCCAAGTGG
ss524300034	A/G	0.467	GQ03311_K12	LG01	1.2	AACATTAATGACACCTCTGGAGGCTGCCATGGATATAAAAGTTCCAAGAA	AGGCTGTGCGACAGTTACCAGTTGATGGAAGATTATGCCAAGTTGGTGAG
ss524300065	T/C	0.394	GQ03818_K09	LG11	86.8	GGACTGGACCTACCTTCTGGTGGCCATCTCACTCACGGGTATTACACCTC	GGTGGTAAGAAGATTTCTGCTACATCTATTTACTTCGAGAGTTTGCCTTA
ss524300077	T/C	0.423	GQ03005_N15	LG07	175.3	TCTTTGCAATAGGCAAAGGTTTATCATGCAGATCCCAGACGCTGTTGGGA	GTTTTGTTGTACAGTTATTTGTTATATAAGTCTTTGCATAACAGTTATTT
ss524300079	A/G	0.276	GQ03811_A02	LG07	99.1	AAAGTGCTTCTTCTATATTTGCAGACTGTTATATGCAGTGCTTCTTCCAC	GTCTTGACAGGTTTTAGGTTGTTGAAAATGATTGGTCAGAATAATATGTG
ss524300081	A/G	0.423	GQ03121_G06	LG02	101.0	CCTTCAGCCAAGACTGATGACGTTGGAGCTGGACAGGCAAAGTTCAGTTC	CATTCATGGGGATCATAAAGAATTTGTGCCTCTGAAGCTTCCTTCGGTCC
ss524300086	T/G	0.050	GQ0026_G09	LG09	65.9	ATTAGCCCGCCAGAGCACAGAGCATTATTCGTGTTATTCTTATATTTTTT	ATTTATTCATATGAGACCTCTGAGTATTACAGTGTGGATATCCATATTCA
ss524300123	T/G	0.454	GQ03322_N24	LG07	196.1	AAGCAGGTATACCTTATACACTGAGTCGTTCTGGAAGACCAGCTATATTT	CCCGTGACCCTGATGGAAATGCTTTAGAATTTACGCAAGTTGAGTAACAT
ss524300130	T/C	0.084	GQ03409_F12	LG07	165.9	GTTGAAAAATTGTTCAGAAAGCAGGAGAGAGGTTCCATAATTTCTCTGGG	AGACAGCAGAGGAATGATCAGTTCCTGTCATGGCCATGGGCAGCGAAGAA
ss524300132	T/C	0.492	GQ03109_G04	LG09	3.3	AGTCCAATCCCCTCTGAGCTCTTCTGATCACACAAATGGAGCTGCTCATA	TTGGCATTTGAATGCAAAGGACCTTGCGATTCAATCAGGCTTAGCCATGT
ss524300135	T/C	0.148	GQ03713_D13	LG07	67.5	TTCCAGAGGAATGCAGAGGTGGATCCAGAGACGAGGTTGTATCCCGGAGG	AAATACTTTGATCCTTTCGGCCTGGCAGTCGACGAGACCAAGAAGGACCG
ss524300142	A/G	0.228	GQ03012_O05	LG03	91.2	ATCTGAGGGTGGGTGTTTATGTAGGAAGCTTATATGACTATAGTATTTTA	ACAATATTTAGATTAGTTCGTGATGTATTGAGCGGGTTCGATCCAGTTCA
ss524300169	A/C	0.367	GQ03116_D16	LG02	59.4	AGTACTGAGTATCATATTTTAAATACCAAAATCTGATTATAGAGTGGATT	GATGGAATGACAGTTCTGATTTATTAGGTTAGCAATGCATCCTCTTTTAG
ss524300171	A/G	0.176	GQ04109_K10	LG07	91.4	TTCTTGTAAATGCAAGCCGAGGCCCAGTGATTGATGAAGCAGCCTTAGTG	ACCATTTGAAAGCAAATCCCATGTTTCGTGTAGGACTGGATGTGTTTGAG
ss524300173	T/C	0.481	GQ03102_D11	LG08	157.6	TTATGCTACAAGATGCTGGGATGCATTACATACTTCCTTCTTTGGCTTGT	GGATAGACAGAAGCATAGAAAATGAATAATGTTCAGAATGAGCAAATTAT
ss524300178	T/C	0.191	GQ04111_G11	LG11	104.7	CATGGAGAAGTCAGCATTGGGCATTCTTGCGAATCTTGGCTTGATAGATA	GACAAAGATTAGGAGGCCTTTGCCATGGAGACCAGCAACTAATGTTTTGC
ss524300182	T/G	0.220	GQ03406_K05	LG11	110.7	AGACAAGCACCCTGCTATACTTATTGTTCTGTATGATTTATCAGTGAACC	TTGCTGCTCTTGGATGCCTCCAAAGCGCATTGTTGCCATATAGCTTTTGT
ss524300245	T/C	0.462	GQ02908_K15	LG05	146.0	GGGACGAAGAATTTGCCGTCAACAGACGGAGTCTCACTCTTCGACACCTG	TACGATCTCTCCTCGAAAGAATCCGTCGATGTGCCAACGGTCGTTTTCCA
ss524300262	A/G	0.188	GQ03917_C17	LG01	18.8	TTTTAAGAACAGTGAGCATTATCAGGAGTTCAGGATAGAAAAATTAGTCA	GCATTCATTCTATGTTTAACTGATGTTTTTTTCCGCATTTAGGAGGACAG
ss524300288	T/C	0.321	GQ03320_I12	LG02	145.0	AAGAGTTGAGGGTCTGAGAATCTCAAGAAGATTTTGGGGTCGGGAAAATC	AGTTGATGAATTTGGGAATTTGTATTACTGGTACATCTTCCGAGGCAATG
ss524300297	A/G	0.138	GQ03704_K22	LG01	105.8	ATGAAGTGGGATTTAGCATCATTTTCTCTGATTGAAGTTGATAACTTGCT	CATTGTTCTAGAACCGTCTTTGGAAAATATTTCCTTGTATCTCTATTTAT
ss524300301	A/C	0.457	GQ03239_L13	LG07	74.9	AGTTTTGCTTTTTACGTTCAAAGCAGAAAGCTTCTTTGGAATGGGACAGA	GGCAAGCTGAAGCAGCAAAACTCCCCGATGAGCATTGGAAACGAAACATT
ss524300302	A/G	0.302	GQ03606_P20	LG09	9.3	TAAACAGTATACAGGGTTAGGAAAGTTGGTCATCTTGCCGGACACAGTGG	CCAACTACTTAAAATGGCTGGGCTAAAGTTTGGCATTCATCCTGTTAAAG
ss524903668	T/C	0.306	GQ04110_D06	LG04	109.7	CAAAGTGCTAAACCTGAAGTAACTTTTCAGAACACTCCGCCAGCTAAAAG	ATGCTCCAAGACGTTGATGAACTTCTACCCATGGATGATATTTCATGGCT
ss524903670	A/G	0.374	GQ03230_M03	LG02	0.1	GCCATTCTCTCTCCGCCATGATCGGCTGCATGGCTTCCATCAAGCAACCC	AGCTCTTCACCAAACTGGTCCTCTTCGGAGCCTCCCCAAGGTACTCGAAT
ss524903674	T/C	0.289	GQ04013_G22	LG10	49.5	AAGAGTTATATTTTGCCCCATGCAAAAGCAGGCGATGTGATTACCATTGG	GAAACACCATTTGCAATCATGCAAGGACGTTTCCGCCATCCACATGGAAT
ss524903678	A/G	0.262	GQ0208_I19	LG12	121.0	CAAGATCTGAGAAAGAGTGTTGAGATCTAATATAAGGCAACGAGTAGCGA	AGCTCAGAACCAATCCTTCCTGTGAATCATGTCAATGCCAGTAGTACAGC
ss524903681	A/C	0.422	GQ04104_C02	LG01	85.3	ATGGAAGAGCCTTACTGTCAGTATCACCTGAATGGGCCGCGAGAGTTAAT	CTATTCCTTACGAAAGAGACTGGAAAGATTGGCAGATATATCTGTTACTG
ss524903688	T/G	0.202	GQ0171_O07	NA	NA	AATTGGGATTTCGTCGACGAATTTCAAAATTATCAACAGTTTGCTTTGTT	GAAGATGCGTGGGACGCGAACCATGTGCAGGATTATATGAACGAGGATTT
ss524903690	T/C	0.291	GQ0074_K11	LG11	7.6	CGGTTCAACACTGAAGAAGGTTGCCGTTTTGGAGATAAATGTCACTTTGC	CATGGGGAGAGTGATTTGCGTTCATTAAGTAATATCCGTACTTCCAATCG
ss524903695	A/C	0.368	GQ03121_H07	NA	NA	TGTTTTAGAAACACAAGTAGCAGAGCTTGAGGACAAGTTGCGGCTAGCAA	TATCAAGTTTCAGGAACAGAAAAAGGGCAAGCTTGGAATTTCAAGAGATA
ss524903701	T/C	0.143	GQ03814_O10	LG11	121.6	CCTGCGAAGTTCAACCTTCGAGATCCAATGACATGGATAATCAAGATGAT	TATCCTTGTATGATTCAGCGGCACTATACAACGGAGAGACACTTGGTGAC
ss524903704	A/C	0.319	GQ03212_K06	LG04	106.9	TGTCTACAAACACCCAGGTGATCATGCTCATGTCACAGCAGAAATCAAGG	ATTTCATTTTGCAAGGATATCATCGCAATTGATTAATACTGGGATATTTA
ss524903708	A/G	0.083	GQ0192_M09	LG06	16.6	GAGCGGTTCTTCAATGCGCTGAAAGGACATGGTTCGCTCTGTCGCCTTGT	CTTCTCCCCTTTGAAAGCCATGGCTACAATAGCCGTGAAAGCATAATGCA
ss524903713	T/C	0.390	GQ03811_P01	LG08	103.7	AAAGGAGAGGAAGATACTAACGCATCATATAATGAGGTTCGTTGTTGGAA	GATAAAAGGTCCAAGTGTGGCAGCACTGCCCAAATTCCACAACAGAGGGA
ss524903717	A/C	0.250	GQ04011_B17	LG01	153.4	CTAATAATCTTCTCTAATTATGGGGGAAAGCTGGTTGTGATTCTGGAGGC	ATCTGAACTAACTCAATCCAGAGACAAGAGTCATCCGCGTTTCTCATTGT
ss524903718	T/C	0.409	GQ03117_I19	LG01	127.9	CTCGAGATTTATGACTTTCCCCCATTCTGGGGATATGTGGATGCTCATGC	GTATGGCATGCAACAACTGTCCCTTTGACATTTCTTTGGTGGAGTTTCAT
ss524903720	A/C	0.433	GQ0259_M14	LG08	158.9	CAAGCACTGGCCATGCCATATAAGATAGCC	TGTATTTGTCATTTCTTTCAGCAAGCAATTCAGACGGATTCTTCAAAAACCCGTCTCTGGTTTCCATTCC
ss524903722	T/C	0.152	GQ03117_A23	LG03	119.5	TGGTGCATTATTTGTTCGCAGGCCGGCCATGGACGCTATAAGAATCCTCC	CTCTTCAGAACAATTCAAGCTCTAACCCTCTGTCTGTGTTGAAGACGCAA
ss524903724	T/C	0.088	GQ02904_M21	LG04	17.9	ATTTGTTGTTGAAATTGACCCAGGGGAGCCATCATCAACATTATCAGTAT	GCTGTACCATACAATGGCCCCATTGTCCTCTGCCCTTTGTCTTTGGACAC
ss524903725	A/G	0.186	GQ03810_P20	LG08	81.6	GAAAACTTTGAGGATTGCACCTTTGAGTGGTTATATTGGCCTCAGGCAAG	CAACCATATAAGCCAGAGACTCTTAAATACATAGAGTCTTTGGATGCAGA
ss524903733	A/G	0.171	GQ03216_A20	LG06	3.7	ATACCATTTCTCAATCTCAAAGCCGTATGTGGCTTCAAAAAATGCCTCCA	TGCATTTTACACTAGTGGGTTATGTTTTACTGTGAAAAGAAGAAGTGGCC
ss524903734	T/C	0.128	GQ03213_B19	LG08	155.8	CAAACTATATGGGCTGCAGTCTGGAACAGTATTTATTTTACAGTATTGGG	TTACTGCGGTTTGAGTCACCGGCCAATATTTTTGGAGAATTGAAGGCTAC
ss524903736	A/G	0.218	GQ03207_F24	LG08	92.9	CCAAAGTGCTCAAATTGAGTGATTTATAGCATATACAGGGAAAAATGTGA	AAGTGTGTATTATTATTGAAGAAGGTTACTGACTTCCTCTCAATCATGCT
ss524903742	A/C	0.407	GQ03326_B12	LG12	101.5	TGCATGTAGAATCTGAAACTTGTTATTCTTTTTGTGGCTGTTCCATGTTT	ATCAGTCTCAATTGAACCTACAAATATCTGGAATCTGCTTCATTGGCCCT
ss524903744	T/C	0.333	GQ03227_I17	LG07	107.7	AAAATTGAGATTCGACCTTCAATTACTGGAAGGTGATTTTGCCAGTTTTG	AGTGTTCCCACCTGACTGAACCCAAATCAGATATTTTGATCATCCAAACT
ss524903745	T/G	0.129	GQ03102_H10	LG02	31.9	GCGGTCACATTTGGAGATGGGACACCCTTGCCAACAGATGTCATCCTTGC	TGTCTCAGAATTTTAGACGAGGAAGCTGTTGCCATCCCTTGGCACAGAGG
ss524903747	A/G	0.416	GQ03201_K13	LG02	85.2	TAGAGATCAATGCATTCAGGGTTTTGTTTATGTGTAAGCGATCTGATCTT	TCTTCGATGGTTTTCTTTTGCACCATCTGTAACAGATAAATTATCTACTG
ss524903749	T/G	0.126	GQ0047_C21	LG03	100.6	AGCAATAGTATTTCTGTTTGGAAGATCTCATAAAATTTATCTGCGTGAAA	ATTCCATCAAAGGATATCTCAATATGAAGTATCAAGAAATGGGAGTTTTG
ss524903751	T/C	0.273	GQ03312_M24	LG08	128.6	ATTTACGGGAAACCACCAATCCCCACAGAAAGGCAACCTGTTAATGTGCC	GACTGCAAGAGAAAGAGCAACTTGTTCCACATAATAGCACTTGCAAAGCA
ss524903754	A/C	0.273	GQ0195_K18	LG01	67.1	ATCTGCCCAATACCAGAAGTTTTGAATTCTGATAAGATGCCTCACTATGG	TCTTTCTCCTTCAAGGATTATGCGTCTCGCCTGCGAAAGCAAAGGCTTTT
ss524903758	A/G	0.202	GQ03231_H17	LG04	66.2	ATAACAGACGAATAAACTTGGGCCAAATGCA	GGTCATGCTTCTCATGTGGATCTTCATCGATTTCCAGCAAGGGACGAAGTTCCAATAAAGACAGCTTCT
ss524903761	A/G	0.339	GQ03124_E17	LG07	189.4	ATCCCCAAGTGTTCAGGTCTTTGTCACCCTGCAGAAAAACTACGGGAATT	CACAAGATCAGTATGTGTTCAACGAGTCCTACACTACCAGCTGATGAATA
ss524903763	T/C	0.302	GQ03113_D21	LG01	163.8	GAGGGGTTCGGCAGCATTTCAAGGGCCAAGATTGCAGATAAGTCAGGACA	GGGTTCGTCACATTCCGCTCAAAAGAGTTTGCCGAGGCCGCCATTAGAGC
ss524903777	T/G	0.349	GQ04001_N18	LG07	95.3	TGGTTTTTTTATGCTTGATTTGCACTTACAGAGGTTTTTTCAATTCCTGC	TGAAACCAATTTGAGACCATCCAAAGACGAGATATGGACAAAATGAAAGA
ss524903779	T/C	0.490	GQ02908_D01	LG07	177.7	GCTGTTGAGGGTTGTGCAGGCCTTGGAAAGCTATTGGAGCCACAGGATAG	GGGACACATATTCTTCCTGTCATTGTTGCTTTCTCTCAGGATAAATCTTG
ss524903780	A/G	0.240	GQ03212_B04	LG05	46.7	TAACTGGTTCTAGGAATATGTAAATGGGTGTTTGGGGAGTATGAAATGAT	AATATGCACTCAAACATTTATTTTAGTCATTGTAGTGTACATCTTGGAAG
ss524903784	A/G	0.179	GQ03102_K01	LG10	2.8	TTGGAACTCTGCACCGACGATCGAGTTGGGCTTCTGTCGGATGTGACTCG	ATATTTAGAGAAAATGGAATGTCTGTTACAAGAGCAGAGGTGTCAACAAG
ss524903785	A/G	0.381	GQ0132_C05	LG09	71.0	GCCGCAGGCGGCATTAGGAACCGTAACAACAACAATGGAGGACGGAACCC	AACGCAGTGAACGATGAAAACCTAATATTCGAAACAAGTCCGGGAGTGGA
ss524903787	T/C	0.155	GQ03013_P14	LG03	41.9	GAGTACTTAAAGGATATGGAGCAAAATGCTAGAACGGGAATTTTGGTGGC	TTTGATAAAGAACTAGTGGGAATGTTGGCCATTTCTGATCCACTTAAAAG
ss524903789	T/C	0.143	GQ0171_L09	LG08	36.1	AATCAATTTTACATGCCGGCGACGGATACTAGCAATGAAGAGCTTCAAAT	GTGGCGCTCCAAATCTAGTTGTGGTAACATCTTGTGGGAATGTGGAGATG
ss524903791	T/C	0.103	GQ03005_D15	LG11	76.4	GTTCCTCCAGCTAAAACCACAACGGAAGAGGCAAACACAAAATGCAAGCT	AAGCTCTTTAAATTTAAATGGTTTCCTTTCAATTGAAGCAGCCAGGCCAG
ss524903792	T/C	0.480	GQ03226_I06	LG06	37.1	AATCATAATTGCAGATTGGGGATAGAGGAATTGACGATGCGCGAGCTCAC	ATAATGTCCCGCTGCTACTCAACATGATCAACTCGGCCTCGGCCTCGGCA
ss524903796	T/C	0.465	GQ03204_M13	LG08	127.5	GGCGTAACTGGGGGCGTTATGTGGGACAGTGGGGTTGTGCTGGGAAAGTT	TTAGAGCATGCTGTTGACAGTAATGTATTGAATCTTCAAGGCAAAAAGTG
ss524903798	T/C	0.393	GQ03210_L19	LG06	123.4	TCTCAACAATTTTTAGTACAGTCCACTTGGTCCATGACGAGGGGTTTAAT	GAAGATCTACCAAATGTGACTAATGATTATCCCCAAATGCAAGTCCTAGA
ss524903805	T/C	0.438	GQ03311_F24	LG09	28.7	AAGATTGCAGCAGAGGAAGGTGGACCAGAAACTTTTCGTGCTGTTTTTAT	CGTGCTCCTGCTATTCTAGAGGCAGGTCCATCTGTTGAAGTTCTAGCTGA
ss524903808	T/C	0.248	GQ04009_C04	LG01	59.7	ATTGCTGCTGTGCAGAAGTCCGCTGTGGATGCCAGGAGACATGTTGTTAC	GTGCCCATGACCAAGTATCTAACATTCCCTCACAGAGCTGATGGACATTA
ss524903812	A/G	0.343	GQ04112_N08	LG04	25.0	CGTGGTGATTATTTCCTCGTGGGATATGACTTCCCAAGCTACATGGAAGC	CAATCTAGAGTTGACGATGCATACAAGGATACCAAAAAGTGGATAAAAAT
ss524903814	T/C	failed SNP	GQ03410_M16	LG05	1.3	AGAAGAAAGGTTTTTTGGACTGGCTGGGAGAGCGACTACAGAGAGAACAA	TATTGGAGACCGACCCCATTCTCAGGAAAGGCAACGGCGAGGGCAACGGC
ss524903815	A/G	0.382	GQ04001_J17	LG02	148.1	TGGATTTGCTGTCCAAGATTGTCCAGAGTATTACAGTATTGGCAGCCATG	CTGTCTTGTTTCTGTACAACATAGCAACCAACACTGTCTTCTACATGTAT
ss524903822	A/G	0.177	GQ03807_E23	LG01	57.1	ATCGGCAAGTACTAGCAACCTCGTTAATTTTCATGATCGTTTTTCTCAAA	CATGCAGACTGTCCAATCGCCCACTGCGTCGAGGAAGTCGTCGGGTTTGA
ss524903824	T/C	0.213	GQ02818_F08	LG12	120.3	TGAACAACATTTACTGATTCGTTCAAGATCCATAAAGATTAATGGATACA	ATACCTTTGTTGTATGACGCAGCAGGTGGGTAGTTGAGCAATCCGATACA
ss524903826	A/G	0.310	GQ04008_H07	LG04	20.4	TTCAGATAATCCATGCCGTGTGAAGAGCATTCCTCGGCCAATTCCTGAGA	AAAGTGGTATCTTACTCCATCAGTAGTGTCAGTGATGGGAGGTCTGCTTC
ss524903829	A/C	0.361	GQ03112_M24	LG07	70.4	CTTCTTCTGGGAGTTTAATCTCAGCAAGATGTGCTTTTGTGAAGAGAGAG	TATTGGACATGGATGCTGTGAGTTGCAGAGCTCCGAGAGACGAATTGGAC
ss524903831	T/C	0.370	GQ04101_O05	LG05	107.6	TTCAGGAACCAAATACTTTTGCGTTTTAAGATTCGTAATGCTCTTCAATG	GGCTTATCATGGCTGATTGGGCAGGATGCACTAGATTTTGCATCTGAGAG
ss524903835	A/C	0.441	GQ03805_P10	LG03	97.8	ATTGAAGTTTTAGGCTTGGGAGTGAGTGACATGGCCAGCAAACTGTGGAG	GTTGGCAAAAAGTTAACACTATGGGGGACGTTGGCTTCTGCGTTGCCATT
ss524903838	A/G	0.167	GQ03803_K08	LG06	56.5	AAACGATATAAGAACCGTGAACTGCAAACAATGCGCCTTCTGGATCATCC	AATATTGTCTGTCTAAAGCATTGTTTCTTTTCAACCACTGATAAGGATGA
ss524903844	T/C	0.391	GQ03608_D22	LG12	69.4	GATAGTGCCCCTAAGAAATCTCACCAAGCTAATCATAATCGCCACAGCTT	GAGAAACCTGTAAAGATATACAATTAAATGCAGAATGGCACTCCCTCAAT
ss524903849	A/C	0.471	GQ03206_I13	LG09	98.5	TAGTTGTCGCATCTCTGGAGAAAGACATAAAAGGAGGCTGGAAAGGCGTA	AGTCTATAACGACTTGGAAGCGTTTGGATGATGAACATCTCTCAAAAATT
ss524903853	A/G	0.235	GQ03326_F11	LG11	47.3	AGGGATTCGGGAATTTCTCCTGAATGCACCATTGGTTGAACGAAGCTCAT	ATTGAAGTAGATGCTTGGTAACATTTCTTGTTAATTTTTCACTCTCGTCT
ss524903854	A/G	0.084	GQ04012_D01	LG07	89.2	TTCGTTTATGTAGGACCCAAAATGACAACTATTATAACGGAGAACTGTGT	GGTAAGGAACACAGCGTGTGAAATCCTGTCTTGTCTAATGATTGGGTTGC
ss524903858	T/G	0.082	GQ02903_I12	LG02	175.6	TTTTTGAAGGGTTTTGAAATGTACCTACTAGGATCTGGTGGGAAGGAATA	TAGCAGAGATATAGATCGAAAGAGATGGTGTTGTGGGAGGTAACACTCGC
ss524903862	A/G	0.069	GQ03012_P19	LG08	133.9	GCTGCTGAAAAGAAAAATGCAGCAGATCAAGTAAATCTGGTTTTACAGGC	AAACTGAGACAAGCGATGTTGGCCAGATGATGAGCAACAATGGCCAAGCT
ss524903864	T/G	0.362	GQ03212_L08	LG10	16.5	TTCGATATATTTCTATAATTTAGAAAAGTTCACCCTTCACCTCGGAGGAA	ATCATAGCTGGCAACTCAGTTGTGTCCTGGGATGTGTTTTCCGACAAGTC
ss524903865	T/C	0.286	GQ03224_J07	LG02	100.4	AACTGCAGCTGGGAGTTCTTGAATGAGTGGGAATTCTCAGAGGAGGAAAC	AACAATGATAACTTCGGGCACCATCCATTTCGGGACCGTGTGGTCTTTGG
ss524903867	A/G	0.341	GQ02803_L21	LG01	141.4	GAATTACATGCAGTCAGAAAAGGTGGATTGGACAATTCAGATGGAAAATC	AATTTTAAATAACTTTTTAAACCAGTCATAAAGTACTCCCAAAATTTTCC
ss524903872	A/G	0.432	GQ03121_I01	LG06	150.6	AATGAGTCCGAGGATAGACAAGAACAAGAACAAACCGATGCTGCAGTTAC	GCTAATAGTGAGGACCTAGGGAAAGAATCAGATAAGGATAAAACTGATAC
ss524903874	A/G	0.467	GQ03202_H09	LG04	59.7	TCCAATGCTACAAATAAGGATGTGTGTTGCCATTTTAAATGGTCAGAGTG	AAATACTTGGTTAAAAGATTGTGTAGATAACACTGCTGAGATGAAGTTAC
ss524903881	A/G	0.081	GQ04009_G11	LG02	170.0	GCCGCCGTTTGTTATAACGGATATAAAATTTTGGGACATCATTGTTTGAA	TTGAAAAGGGCTTTTTAAGAGTCAAACCCATACAGGATTACATGAATTTC
ss524903883	T/C	0.170	GQ03405_A13	LG06	94.0	GAGAGGGTTATCAGACAAAATTCGAGAGTTCATAGCAGCAACAAGCATGG	ATCTGTTACCTTATCTACATCTCTGTCCTCCTCACCCCTCCTGCCCTGCA
ss524903885	T/C	0.218	GQ02015_O01	LG08	47.5	TTTTGTTGGAGACTTTGGGCTGTCTACAATCTGAAGTTTTCCCCTTCTTA	GTAAGTGTATATAAATATGGGCAGGCCTTTATTAAAGTGCATTTATGTGC
ss524903888	A/G	0.267	GQ03111_J19	LG01	1.2	ACGAGATTGTAAATTTCGTTCCTGTGTTATGATGTTGGAGGACACAACCT	AAATTGTTGAGATCACGCACATATGCTCTCTTCTACTATATAGAGTTTCG
ss524903892	T/C	0.162	GQ03204_F16	LG08	25.6	GTGCCTTTCTTGCGTCTTGGTGAAATCATCTCTGGCGGGGCTCATTTTGC	TTGTCTTCAGATGCACTGAGGATGGTCATAACTGGTCAAGCTTCTCGTGA
ss524903902	A/G	0.163	GQ02821_P23	LG01	88.6	GTCACTGTGTGGGAGGTGATGCAGCTGTTAAACATAAGCATTCCTTCAGG	CAGCAGGGGGTGCCATATACATTTGTGGTTGGTCCTCTCACCTTCATCCT
ss524903906	T/C	0.166	GQ03239_J05	LG04	50.8	AGCTTATATTATATCCGCATGTTGGATCTTACATCTTCAAAAGGAAGCTA	AGCCAAAGACTTGCCTGGACAAAGATGTCACCTAAAAAATCCGAGATTTT
ss524903913	T/C	0.047	GQ03113_P18	LG07	51.3	TATCCGTTTTGTTGCATTCTGAACAAACGGGAGAATGGCAATTTAAATTT	GTTTCAGATTCTTCTTGAATCTCAAATCTCTGTGCCTCTGAGTGCATCGA
ss524903917	A/G	0.179	GQ04001_D05	LG04	53.4	AGGACTGTCTTTATTTGGGATATGGATGAAACACTTATTTTACTCAAATC	TTGCTAAGTGGACAATATGCTGAAGCATCCAAAGGGACAAAGGATGTTCA
ss524903920	A/G	0.311	GQ03216_L22	LG05	79.6	TCAGCCCTCGTCCTGATGCTTAAGAGCGAGCAAAGTGATCAATACATGCA	CTTGATTACAGCAACGTTGATGCTTTCAGGTGTTTGGCTTATGCAAACGG
ss524903922	T/C	0.157	GQ04107_A09	LG06	123.0	TTGTTCTAGGAGTTGTCTTGGTGATGCTGTTAATGCGAAGCTACATTTGG	AATGAATGTACCAAAAAGATGTGAATTTTTTCTTTGGGGCAAGAAAGAAA
ss524903924	A/G	0.155	GQ03117_L03	LG06	145.8	TTTCTTGGTTTAACTGGGATATTTGGAAATCAGCTTCTATTTATTATGGG	CTTAATTACACAAGTCCAACCTATGCAGCAGCCATACAGCCTGCAATTCC
ss524903926	A/G	0.159	GQ0259_K06	LG10	79.4	GCATTTTCTGAAGCATGATCTAGTGCTCTGCTCGTTAGGTTTGAACAACC	AACAAATCGAGGTGTTCCAAATTAAGGCATCCATTCACCAACACCCTCAG
ss524903928	T/C	0.384	GQ03519_M18	LG06	83.7	TATGTTGATGATACATCCCGATTTATCTGGAATTTTCTTGCAGAGCGTAC	TCTATTCCAAGAGAAGACTCTTCCCCTTGCTCACAAGATTGCAAGAATTC
ss524903932	A/G	0.429	GQ03506_G14	LG03	74.3	GAGTCTCAAGATTTTGAAAAGGTACATGCTGAAGGTGCTTGTAATGCTCC	TTGTTCCGGCTAATACAAGGGGATTCTCTTAAATCCAATATGCGGAGATT
ss524903936	A/G	0.113	GQ03719_B22	LG11	42.6	CTTCCTCACCCTCTGGTACTGCTCGTCAATTCTCCATTCTAAACTGTTGC	GAGAATTTAGTGGAGGCGTCTTGCTATTTTTATTTTCCACTGTTGGGCAG
ss524903941	A/G	0.263	GQ03819_D12	LG06	51.7	TCATTCTTACACGCAGGATTCCAACAGCATCATCACCTCCACGGCCCCAC	AATCTCAATGCTGCTGCTGCTAATAACAATGCTATTTCTAATGTCAATCC
ss524903942	A/G	0.203	GQ04109_B01	LG10	75.1	GAAAGAAGTCCTGTGAATAAAGGTTTCCATGAATTATACAGGTCTGAACA	AACCCATAGGATACCTTCATTTCTTCATTTGTAAGCATGCTTTTGCATGT
ss524903944	A/G	0.251	GQ03107_N18	LG04	63.8	GGATGATTCAGATGCTTTTGTCATGGAAGAGATAGTGGGGATAAGGGTGT	GTTGATATCAGCACGACATCTGCAATTCTTTTCGTAGTGATTGCATCATG
ss524903952	A/G	0.409	GQ03413_J21	LG08	22.8	ATGGTCTAATAGGTATTCTGCTCTGCTCTCGAAGGTCTAAAAGGTATTCT	GTCTGGCATTTCAGTGAGGCAGCACTAAGAATCTGGGTGCAACTAACAGC
ss524903959	A/C	0.431	GQ03311_C09	LG01	108.8	AAGAGCCTACAGATAGTTTCTTTGATGGGATACCAGGGCGTAGTATTGGT	GATGGCTGCGGCATCTTCAACAAACTGGGAAAGCCTTTGAAGCTCTTGAT
ss524903966	A/G	0.449	GQ0255_E21	LG09	109.0	TTAATAGAAATACTTTGAAAATCTGTACTCTCTGAATTCCTATTGAGGGC	GTTGTATGAACAGACATGACACAGGGAGAACAGTTTGAAGTAATTTGCAG
ss524903971	A/C	0.144	GQ02827_M10	LG08	24.9	GTAATGCAATTCCATTGCATTGGCAAACAAATAATAATAACATGGATGCA	TATTTGAAGATCTATATAACTGGGGCACAGAAACAGAACTTAATTGGCCA
ss524903973	T/C	0.369	GQ03802_H12	LG08	72.8	TGGTAACGTTGCAGAGCAATTCGAAGGCAGGATGGATGATGGCGGCATTG	TGCTTCTTCAAGCATTCGCACCTCCCATTACTGCGCAGACGTCTTCCGAC
ss524903977	T/C	0.406	GQ02810_A03	LG06	26.2	CGTTTCCCGCTCAGAGAATTTTAATGGAAAGTCTGATAATAAAACAAGCG	AACCGGGTTTCTTCTGACGCAGTTCGAATTGGTGGCCGCGCTTAGCATTT
ss524903979	T/C	0.213	GQ01306_P15	LG06	125.5	GGATCACTGGTTCCACCTGAGCTCTTGCTAGACTTTACAGAAAATTCAAA	ACGGCCAAGCCAAATGCTAGCGTTGGATTGACAGCGGGCAGTACTCAACT
ss524903982	A/G	0.380	GQ02820_I17	LG01	4.7	GGCAAGGGCTGAGACATCCTGGAGACAGTCAAGGGGCACGCCTACCTCGC	AACTTCATCACAACGGGCCAAATACAGATTCTGCCACCCTCTGGTTTTGA
ss524903984	T/C	0.259	GQ04009_E16	LG05	92.5	TCAGATAGTGGCACATAATCGGTGCTGGAGAGACTCCTGGTTAAAAGTCC	GAGGAGACCTTTAATGAATGGCTACAGTATGACTTCTGCTGCTCAGAACA
ss524903985	A/G	0.077	GQ04104_J16	LG08	65.5	GCAGCAGCAGCTCTGAGAGGAGGTGCAGTAGGAGGATTTCAAAAACACCA	CAACAATATCATTCCCATTCACAAATTGCGACAGGTGGACAACTATCCAA
ss524903988	A/G	0.384	GQ03326_F23	LG11	118.8	GTGCACGGATCAACTTACCTGATCCGTGTTGTGTGCAGAGTGCCAGTGGT	CTCTTACTTTGGTTGCTGGCATTGGTTTTCCCTTTCTTCGGACCACTGAA
ss524903990	A/C	0.453	GQ03304_B24	LG10	0.9	AAAAAGTTTGATGAGGATCTCCGGCGTGAAAGGGAGCTTGCAGGTGCGGT	GTAGCCATGGATCATAACACTGATACTAGTGGTAGATCAGGAAGGGGACA
ss524903992	A/G	0.207	GQ03122_N16	LG05	114.6	AATGGCGGGCTGCTTGCCCCAGAGAAGCAAATCGAATTGCAGCAGGACTT	GAAAAGCAGTACACGGCAGGATTGAGGCGCCGAGATGGTCGGACTGTTGG
ss524903993	T/C	0.390	GQ02810_E19	LG07	25.8	CACAGAGTGGTTCTGGCCGCACGTTCCCCTGTATTTAAATCCATGTTTTT	GGGTCCTCCGAGGAGTGGAATGACAAAGAAATTAGCATCGAAGGCACAAA
ss524903995	T/C	0.297	GQ03213_D18	LG10	66.5	CTCGCTGTCTTACTTGCCTGCAATTGCTTCTACTTGTACGACCCCAATAT	CGCTAGAAATGGAGCCTCTGGTCCCTGGAAGCTTGGATGTACTCGCAGCA
ss524903999	T/G	0.315	GQ04004_H03	LG02	179.7	GCAGAGGAAGTAATAATGGGCAGCACTGAGGAGGAGGAGGAGGCAGCGTC	TCTTCTTGCACGATGGATACGTATGAAGGTCTAACACTGAAAGAAGGGGA
ss524904003	A/G	0.247	GQ02830_N19	LG10	45.9	TGTAGAGTATACCAAGGTGAAGTCGGTAAAGCTTAAACCAGGTAAAAATG	TCATCAGGGGTGTGGGATAGATGGTGAGCTTAAACATCTAAATGGGCCTA
ss524904005	T/C	0.252	GQ03704_N18	LG01	76.7	AATCGAATTGAAAAGTACAAACTTTCGGTACGTGGGGCTTATATTTATAA	TGGGCTTATATTTATAACTGGAGGTAAACTAGCTGCCATTCCTCATAAGG
ss524904007	T/G	0.129	GQ03309_C07	LG06	42.1	TTGTCTGTCTCCATAACATAACATTTCATTAGTGAATTGTAAGATCTAAA	ATGAATTGACACTAAGGGACTGTAAACATAACATGTTGATTCTTGTGGAC
ss524904013	T/G	0.237	GQ0171_P07	LG07	180.4	AGCTTGTTTACGTCTGCAATCTGGACTCCTTGTTTTGGCATCCAGAAAAC	TGGGTTCAATCACCCGAGAAGAAAAATATTTTTTCTTAATTCTAAAAGAG
ss524904017	A/G	0.382	GQ02820_O03	LG01	142.6	TGAATGTGAATAGCTGAGCGAGTTGGGAATATGGATGAAGGAGATGATGG	CAATCTTGGACTGAGGAGGCGTTGCAATTGGTGAAGATTTTGAGCACCGA
ss524904024	T/C	0.417	GQ03713_F07	LG11	71.9	GTAAGGAGTAAAGGGTTATTTTCCTTTTATGAAGATGGACACCAAGAATG	TGTAGCATACGCAAAGTGAAGCCCTTAAAAAGGGCACTTAAAGGTCTAAG
ss524904028	T/C	0.254	GQ03236_H18	LG08	83.1	AAGGAGGAGGCGAAGCTGAATGCTGACTTCAAACTGAGGCTGGATCTCAA	GGAGTTGCACTGTACTGAAAAGTCAGATTACTGTAATCTCTTGATCAAAG
ss524904029	T/C	0.275	GQ03005_C20	LG05	15.4	GGCAACGTTCCTTCATCTTCATCGGCAACACTTGTTTAGACGAAACCTGA	CGCAATTAAAATATTTGCAGGGAGACATTTGGATCACAACATCCAAGTCT
ss524904031	A/G	0.448	GQ03115_L13	LG12	72.5	AGTTTGAACGAAAGAAAGCTGAAAAGGAGGCTGAGAAAGAGAAGATGAAA	TTTCCCCTCTTAAGAAAGAATCCGAACAGCCATTGATGTCTCCTATCAGA
ss524904035	T/C	0.460	GQ03713_G02	LG10	6.8	CTTTTTCGTGCAGTTGCAGATCAGGTTTATGGTGACCCAGAAGTGTATGA	GTCGCGAGACAGCTGTGCATTGACTATATGGAGAAAGAGAGGGATCACTT
ss524904036	A/G	0.143	GQ04009_H03	LG08	75.7	GAGGCTGATATTAAGTATCTCATTCTTATTGTGTAGTTTACTGGATCTCT	TAAAACAAAGAATTCTAAGTTGTTCAGCAAATCCTGAGTAGTTTTCATTT
ss524904039	A/C	0.207	GQ03120_G19	LG09	24.4	GCCAAGGCAGCCATTGCGTTGGTCGTTGTACTGTTTGGAGTCGGTTTTGC	GGCGGGGGTACGTATGTTTATGTCACTCGCAGGTATAATATGAAGAGAGC
ss524904048	T/C	0.086	GQ04009_L06	LG12	16.3	GGACTGGGACATGGGCCTGTCAACCCAGCCCTTATAGCACATCAGAATAC	ATGAACCCAACATCATTAGCAGCTACAGGTCTAAATCAATATGGTTTAAG
ss524904053	T/C	0.376	GQ04009_G22	LG02	143.3	AAGCTTCGAAAAGCGAAGCTAGATGCTCCTTCTGGTGAGAAACCTGAACC	GTACGAACTCACCTCCGCAACATGATTATTGTTCCAGAAATGATTGGAAG
ss524904054	T/G	0.191	GQ03120_M24	LG07	154.7	TCAGTCAAGAGCTATTCACTTGCAAATGATGGGAAATTCAAGGTTGAGCT	GCTAAGCCCTGTTATGTCCAGTTCGATTACCTCGTTTACTATGACAAAAC
ss524904058	T/C	0.398	GQ03315_E13	LG08	15.9	AAGACATTGAAATGCTGGGACCCTAGAGGTGCAAGTGGGCATGAGAAGAC	CTCGTTGGTACATATTCACAACCGGAGCGTGTGTATTCTATGTCACTAGT
ss524904059	T/C	0.257	GQ03235_H18	LG03	0.4	GAGAGTGCTGGTGGGCAAACAGAAAATAAGAGTTCTGAAGAGAATGCTGG	GTGCAAACAGAGATAAATAATAAGGATCCTTCAATGGAAAGGAGACATGC
ss524904060	T/C	0.185	GQ0208_D21	LG04	4.3	TCATATTCAAGAAGTCTGTGAATGAAATATCAGTTGACATCAGAGTAATT	GATCCTGCCTCTGCCTCTGAATTTGGTGCTTCCATAAATTGTCCAAATGG
ss524904062	T/C	0.333	GQ03314_M24	LG08	146.8	GATGCAGAAAACAAATGGACTAAATGGGGTGACAAATGGGATGAACACTT	GATCAAAATGGTCATGGAGTTAAGCAAGGAGAAACTTGGTGGCAAGGGGC
ss524904064	T/C	0.274	GQ03212_L06	LG05	74.2	TCGACCATTCGTCGTGCAATTTTAAGCAAGCTCTGCTCTCAGGATC	TCCCTGCCCATATCTTTTATTCAATCTAAGCTGTTCTTCTGCTTTGATTTCGAT
ss524904066	A/G	0.384	GQ03418_I09	LG04	94.9	GATGAAAGGCACAGCAGTGAGAATTACATTCTTGTTCACAGTGGCATGGC	CTTGCAGATAGTAGTGGAAGCTCTGGTTCATATCAGATTGGCTGTTTGAA
ss524904067	T/C	0.195	GQ02806_L15	LG07	100.9	CAAGCCTAAATTGCAACATCACAAGTTAGTTGTATCTGTGCCTAAAGGTG	AACTAGAAATCATTTTAGTGATTCACAATCAACTGAATCAAAATCGTCTT
ss524904077	A/G	0.223	GQ03211_A03	LG08	157.3	GAAAATATCAATGGAAACTCTGAAGAAGATGAATATTCATTCGGAGAAGA	GATGATGAAGTTAGTGATGATTGCGAAGAAGACGAACCTTCTAGAAGTCC
ss524904080	T/C	0.122	GQ03610_P23	LG01	14.1	AGAAGCAAGTACATCTTCATCAGGATCAGAAACTACATCATCATTGATTT	AGTAGGAACAGTGTCATTCAGCTACCGAATAATTCTATCTCGTTCATCTT
ss524904082	T/C	0.402	GQ03409_P11	LG07	180.1	AAATCGATGCCCCAAAATTCACAGAGGGAAAGGTGGCTTGAGTAATTAGA	TTGGCAAGTGGGTAGGGTTAAACTCCGATCCGATCTCCAGCAATGAGTCC
ss524904085	T/C	0.229	GQ03223_E01	LG05	15.4	TGCATTGAGCTCTTTTACTTGACTTGTCTTGTGGGTTCACTGGACTTCTG	TTGTGAGGTGATAGGTAAATTCTCAATATCAATGGGAAGCAGTGTTCTTC
ss524904089	A/G	0.423	GQ03322_L12	LG04	133.1	GCCTTGCAGAGATTGAAGTTAATGGAGAAAGACAATTTGGCAGATGGTTT	GTGGAACCTAGAGCTAATATTATCATGGAAAGTCTGGATTAAAGTAAGGG
ss524904091	T/C	0.164	GQ02806_N22	LG10	51.5	AACAGTGGAACAGGGAAAAAGAAGCTCAAGCATCATCTACCATTGCCAAT	ATCCTATGCAAAATGGAGGAGCGTACTCAAATCCACAGGGTTATTATGAC
ss524904093	T/G	0.022	GQ03121_M05	LG05	15.5	AAGCAGAAGAAACATGACATTGAATCCGTTAAAAAATGGAGAAAAATGCG	CAGGATAGCGGGTTTACCGCTGGTGGCAAGGACGATATGCCTTTTGCTTT
ss524904098	T/C	0.138	GQ04006_A02	LG07	125.1	AGTACAGCCAATACAAAAGAAATCATTTTTGTTTTCATAGAACAAATTTG	TTCTCACTGGCTGGAATCTGCTAGATATTGTTGCTTGAGCTTTCTGGAGA
ss524904103	A/G	0.221	GQ03102_G20	LG01	95.0	ATGCAAGAAGCAGACAAACAGAAGGTGATTCACTCAGGCAGTTTCCTCGA	GCTCCACTCAGTTGTGCTGAGCTTTTCCGGTTACCCTCTGAAGCAAATTC
ss524904106	A/C	0.059	GQ03205_L14	LG06	45.4	AAGATACTGAATCCCTCATATCTGAGCCAAGAAGCATCTACATTCAAGGG	CTCCAGGCTGTCCTGCAGAATTATGGGCCTTGGTCAAAAGCCTGGGTGGG
ss524904113	T/C	0.152	GQ03123_B21	LG12	69.4	TTCGTCACCGTGTTTACCGTGAATCATGCGTCTTTGTAGAGGGTAATTAT	TGAAGGATTTGACAATTTTGGGGCGTGATCTTGCACAAGTTGCCATTATT
ss524904115	T/G	0.237	GQ03516_I16	LG02	29.0	ACGAAGATGACGAAGATGAGAGGCCACCAAACAAGAAGCGCTAGTGGTTG	CATATCTACTTTTGCAGCAGTGTGCATGCAATTGCTTTTTACCAGGCCAC
ss524904116	A/G	0.278	GQ03122_D20	LG04	118.8	CGGTGCTTATCATTGATTCAAGCTGGATCTGAACCACATGAACAAGGAGC	GTGGATGACCGTGACACATTGCTTCATCGAATAAGAGACCTTTTAAGCAT
ss524904123	A/G	0.211	GQ03209_I11	LG02	120.5	CATTATAGTATTTCAGACCCTGACTTGGGAAAATTGTTCACA	TCCTCTCTATAGTGTTTGAATGACGGTAATGGATTCTCAAGCGCCCACGACTAATGCA
ss524904124	A/G	0.267	GQ02907_N09	LG02	2.9	TGATATAAACAATGGGCAAACTCGTTGAAAAGCAGAATAGAGGACCAGGA	AGCGTTATCCACTTTCTCCCATCATCTCGATAGATATTGGAACATGGAGA
ss524904128	T/C	0.372	GQ02806_K15	LG02	142.3	GTCTGCAGAATCCCCTTCTTTTGTTAATACAGTTAATATTGATGCCAATG	AGACATTGAAGAAGAAAATTCTTCTCGCAGCTGGTCTTCTCCAAGATAGA
ss524904136	A/G	0.357	GQ03208_O15	LG08	87.0	GTATGTACAGGATAACCTTCAATACGGGTAAGTACTACACAAAAATGGGT	CTGCTATGCCAGGAAGTGAAACTAGAAGTGGATTTTACCCATGTGTCTCC
ss524904141	A/C	0.080	GQ03110_O16	NA	NA	ACAAGCCATAGAAAATGAGTCTCATAAACCACAAAACACCTTTTCTGGAT	TGGAAAGCTAGAAGAGCTTATACAAACAAATATTTCCACCTTTAGATCAG
ss524904145	A/G	0.469	GQ02814_H12	LG05	110.9	ATGTTATTTTCAAGTTAAAATATCTTGTGATCTGTGAGAGCTGTGTGTAA	CAAAGTCCTCTCTTTTGAGCTGTTGCAAAAATCTGTAAGTGATGTAAATT
ss524904146	A/G	0.099	GQ03310_B15	LG06	93.9	TCATTGGGAGGTATAGTTCTTGAGCTTAGAAATGTTTCCTTGAAGTACTC	ATTATGCAGAATCTTTGAGCTTTGTATTCATCTTTAGTTTTGCAAAAAAT
ss524904149	T/C	0.060	GQ03209_J17	LG01	24.3	TATGGCCTGTCAGGGACAGCCGCATTTCTGGACAAGCCCTTCCTTTCTAG	TCAGTTAAGCCTGCATTCCAAGTGCATCACAAAGCTCAAGGAAAACAATT
ss524904151	A/C	0.119	GQ03819_H19	LG07	114.0	AGTGAGACTAGTACTGTTGATTCTACTACCTGTGATTTACAGTACTTGAT	GGCTGCAGAGATGCGGGAATAGTTCACATTTTTGGCAATACAATAGTGAG
ss524904156	T/C	0.095	GQ03112_G11	LG05	41.0	TACAAAGCAGTATCTATATCCAAGCTGCCCATCTATCCAGTCAGCCATTT	TAATAAAAACAGCCTTTCAAGTCCACCATGTTGCTTTGTTTGCAGTTGTT
ss524904163	A/G	0.285	GQ02819_E19	LG03	106.0	TTTCTTTGTGGTATGGAGATCTTGAAAGCTGCTCTCACACAGCTGTTGCT	TACTACACAAGACTTTCAGATTGCATAAAGCGAATAGGAGGTGGCTCAGC
ss524904168	T/G	0.079	GQ03105_D10	LG04	91.0	GTTAAAAAGGCAGAAGGTGATGCAGAGGCAAAATATCTTGCTGGTGTCGG	GTTGCACGACAGAGACAAGCTATCACAGATGGGCTACGAGAAAATGTGTT
ss524904171	T/C	0.092	GQ03230_N04	LG05	71.0	TTTGAGTGGAGATGTTGGTGCTGTGGGTCGTTTGGTTGTGTCTAAAACAT	GACAGAAGATTGTGAGATTTTATTGGACCTCAAAGGGACCATTTATAAAA
ss524904174	T/C	0.283	GQ0046_P04	LG07	126.8	TTTGACAGGAGTGGTTGTCAAGCTCAACTTCTTAAGGACGTGCTTATTGT	GTTATTGTTAGAGAACACTGCAAGAAATTAAGATTTCTGTCCTCTGTTTC
ss524904179	A/G	0.354	GQ03913_C24	LG04	137.9	GTTTGAGGGCATCGAACGACATCATGGCGGCCAAATGGGCACAGAAAACA	TCGTTCTTCCTCCACACAAACGAGGATGCCATCTTGTCACCTCCAAAATA
ss524904181	T/C	0.108	GQ04013_G04	LG01	52.9	TAGTGGGTAAGATGTACTTCCAATATAAAATTTCATTATGGTCCTTGAAG	ATTTCCACATAGCCTGCAAAGCCTGCTGCATTGGATATTGTAGCTTACGG
ss524904185	T/C	0.064	GQ03516_G10	NA	NA	GCCCGTCTTGTATTCTGTCAAGCGAGAGTGCCTGTTCCTTCGGGAGAGCG	AACATTGGCTCATCATTTGTATTCTTGTCCCATCTTTGTATTCTTTCAAG
ss524904187	T/C	0.312	GQ03509_O04	LG07	144.6	AATGGCATGTCAGTGCAACATGGCGTAGGTGATTGGGATTACGAGGAAGA	GAGTTGGTTAATCATATTGGTCATTCGAATGGTTTGGATCATAGCCTACA
ss524904189	A/C	0.105	GQ03206_C17	LG02	3.0	AGAGGAGGGGAAAAGATGTCGGGCATGGGAGATGGATATGTGGGCACAGC	CAGGATGCCGTAAGAATTCGGAGGCTGGAAAAACAGAGGGAAGCCGAGAG
ss524904190	A/G	0.179	GQ02821_G19	LG10	31.7	TAGCTGTTCCTTCTTCTGCATCCTATCCGACAATGATAATCACCACCAAA	AGCCTTGAAATTCACCAAGTCATTCGTTTCTGTGCCCATAAATAATGGCT
ss524904191	T/C	0.327	GQ04109_D21	LG03	67.2	AAGGAGGATAAGAGCATGGACCCAGCTCAGATGGTGATTCCTGTTCTTAG	ATTGCTGCAGCTGCTGCCTTTACATTCTATGCAGTCAGCTTTAATGAGAT
ss524904195	T/C	0.210	GQ03203_C08	LG12	16.4	CACGCCTGCACGCCTCCTCATCAGTGCAGCAGAATTATTGTTCTCTGTGT	CTCAATGGAGGGGTTGATACTAGCGGAAGAAAAGAGGCGCTGCGGAAATT
ss524904197	T/C	0.166	GQ03009_C12	LG07	7.9	AGTCGGAATAAATAATTAAATATGTTAACAATTGTTTCCCTCTAATGGAT	CGCATGTAAATTGTAGAATTTCTTAGGACAGATGCCCTGAGAGAAAAGAT
ss524904198	T/G	0.055	GQ02802_J02	LG01	158.1	TTTTGGGACCTTTCCTCTGCTAGGTATGGATCAGGGCCGGAGCCCTTGGA	GGCTATTTTGTTGCAGTTGTTTCAGATGAGGAGGTTGCCCTTCTGCTGGG
ss524904199	A/C	0.123	GQ03617_O03	LG09	0.2	GGAGCGCACCAGGTCATGATTGGAGTCTATTCTATGTGCACTGTTTCTGG	GAACCTTTGGCGCAAACAGCTCAGTCATTCATGCCTGACTTGATTTCTGG
ss524904203	T/C	0.160	GQ02901_F20	LG01	163.8	GACCACTTGATACTGATTACGTTTAAACTGTGCAATACATAATTCTTTCA	GTGTCGGTGGAGTAATGCTGGTGCCTTGCATATGCATGTCTGAGGAGTTT
ss524904205	A/G	0.447	GQ04102_D04	LG08	10.1	AGAAAAAACTAAGCAGGATGATGCTCTATTGGATTTGAGTAATGTGCTTG	CCAATTGAAGGAAATGGCTGTAGACATGGGAAGTGAGATAGAAAGGCAAA
ss524904207	T/C	0.333	GQ03112_H06	LG04	60.4	CTTGCAGCTCTCACAACAGGAGCTGTGGCAATTACTGTGGCTAGCCCCAC	GATCTTGTGAAAGTGCGACTACAGTCAGAAGGGAAGTTGCCACCTGGGGT
ss524904209	T/C	0.069	GQ00410_L23	LG06	6.0	TTGCCTTTGACTGCGCGGTGGGAGTATGATCATCAACCAGTAGAAGGTAG	GAGGAATGGAAATTACTGGATGCCTGCATCAATCCAAAGGAGTGGCTGCA
ss524904211	A/C	0.037	GQ03207_I11	LG05	22.5	CAGGATTTTCTGTGATAGAACCGATGGACAAGTCCGCTGGCTTGGAAAAC	CTTTTTGTTTTGATGGAAGGACAAGTATTGAGATGCTAGATGCCTGGGAC
ss524904212	T/C	0.168	GQ03509_C05	LG11	71.7	GGCCCAACTGAGACCAGAAGGGCTAATAGTGACAGCTCAAAGACGGATGA	GCATCTGACTCTTCTGGAAGGGACACACTAGGAGGGGATATCGCAGTCAC
ss524904215	T/C	0.191	GQ03101_C02	LG06	132.6	GCTGTTACAGCTAAGAACCGGCGTCTTGCATACATGGAGAGGCTTATTCA	GATGGACAGTATTTCTCTGAAGATGCAATGAGGGAAAGAGCTCCCCTTTT
ss524904217	T/C	0.343	GQ02814_H24	LG11	74.2	CGTGAAAACACATTGAAAAAAGTGCAGGAGGTGTTGAACCGCTTTCCAGA	GGTGTGCAACTTTTAGATCCAGAAGATGACATGCAGGTACAAAGTAGCTC
ss524904220	A/G	0.114	GQ0045_G10	LG12	66.2	GGTTCAAGATCACAGGGATGGCAAGGACGTTAACCTAAATAGCAAGTATG	TGACGATGCTGATGATTCAGAAGGAGAAATGGTGGTGGCAGATGCCCAGG
ss524904222	T/C	0.346	GQ03234_G22	LG04	56.2	ATTGGCCAGGCAAATGGTGTTTATGATAAGCCCATTGATCTTCGCTCCTG	GACTTTACAAATGAAAAGACTAATCTGAGAGGCAAATCACTAGCAGCTGC
ss524904226	T/C	0.378	GQ03605_M12	LG09	96.6	TTGGATAGGCTCAGATTACTGTCAGAAGCAAAGTTATGTGATGAAATTAG	ATAGACACGGTTGCAACTACTTTAGCACTAGCAGAGCAGCATCAGTGTTT
ss524904230	T/C	0.324	GQ02908_O17	LG03	28.6	GAGGAGACCTGCTTCAATTTATCTGAAGGTGAAACCCTAGCTGTGGTTAT	CAAGTTCTGAAAGTTGAAGGTTTTAATACGGAAGGAGGAGGAGAAGGGAT
ss524904232	T/C	0.097	GQ03310_B21	LG06	99.1	TCTGTTCATTTGATCAAAACGTTATCTAATATTAATCTCAGGGATTGCAT	AAGATATTAATGCAGATGATGTTTACCAGGACCTTAACTAAATGTACTTC
ss524904234	T/C	0.246	GQ03713_I07	LG03	107.5	GCTAGATCCTCCTGGTTTACTATCTTTTAATTGGAATATCTCCAATGTGT	GGCCATTATTTTTTCTGCTACACTGGGTTTTCTGCTACAGTGGTCTGGTG
ss524904236	T/G	0.263	GQ03216_P13	LG06	3.3	ATAGGATCGGTAGTGGACATGCAGTTAGCAGAGTGTGCACAGAAAGGGAG	ATCGGATCTGCAAGCATTAGTTGTAAAGCAAGGTAGTAGTCCAAGATTTA
ss524904237	A/G	0.255	GQ02901_B18	LG02	34.3	GTTAAACCCGTCGAAACATACTCAGCGAGATCCTTAGCAGGTAATGTCAC	ATGTCAAAAGTTCCAATTGTGCTTCTGCCTCCCAGTCCTATGACTCTGTA
ss524904239	A/G	0.254	GQ03107_F11	LG12	118.0	AACTCTGAGAACTAAGTTGGTTAGTCTTCGTAGCTCTGCACCCAAATACT	TTCGTTTAGAGAGTAAAGTTGGGTCAGCTCAAGAAAGACAAACAAAAAGC
ss524904241	A/G	0.415	GQ03105_N08	LG09	63.4	AAAAACAGGGGACTGTAAATTTGGTTTTGCTTGTAGATATCACCACCCTC	TGAAAGAGTTTCACAGTCATCTACCTGTGTGCTTAGTCCAATTGGACTTC
ss524904244	A/C	0.266	GQ03112_P02	LG07	192.1	AAAGTTCAATCTTTCGAGAATGTTGAGATATACAATCTCATCACTACTAT	CTAAACATCCCTGGAGCACCTACCAATGCCACTCCATCTTTTCCTGACTC
ss524904246	T/G	0.203	GQ03907_G10	LG09	107.4	GTATTGAAATCTATGTTACAGTATTCAACTGTTATAAGCTGAGTATTGTT	ATTTGGAATATGACCATTTAGCTTGGAATCATAGAGGATTTGAAAAGAAA
ss524904249	T/C	0.371	GQ03205_G05	LG02	58.0	CAACTTGCAAACATATCATCACTTGGCTCTGGAATCGATTTAGTATCTTA	ACCAACCAAAGGGATAATTCACAGTCAGTGGGAACTGCAGATGCCGAGCT
ss524904251	T/C	0.476	GQ03304_F08	LG09	143.8	TTGTGAATGGTGCTGCGGGCAATTTTCTTTCTTCCGCAGAGGATTTATCG	CAAATGGCTTTCGAACAGTATTGGATATTGATTCTGTTGGCACATTTACA
ss524904253	T/G	0.326	GQ02823_I06	LG11	43.2	ACGAAGTTTTTGAATTCATCATGGCACATAAATGATTTATCATTATGAAA	TATGATACCTTAGAATCTATAAGTGGATCAGTACTTCACATATTCTCATA
ss524904260	A/G	0.059	GQ02810_J22	LG11	132.9	TGACGAAGGGTTGCCACCTCTTGAAGCCAACTGCAACAGGCATTATCCTC	AGAGTTGCATTTGACATCTAATGAAGAAGAGACATCAGATTTTGATTCAT
ss524904262	A/G	0.306	GQ04109_N21	LG05	84.4	ACTGATAAGATCAAAATTTATGGAGCTCGTGTACGGGTAGATTCGATGGC	AAAGTAGCAGAGATTGAGACAGCAGAGAAAGAGAAAATGAGGAAAAAGGT
ss524904264	T/C	0.425	GQ03219_L04	LG08	82.4	AAGCATGGCTATGGAATCTTCAATCTCTCGAGTTGTTGTGGCGAGGGTCG	ATTTCTCACGATGGGCTTCATAATGCTCATCACACTTGCCTACACCATCT
ss524904267	T/C	0.368	GQ0165_F11	LG12	37.0	CACAAGTGAATGGAAGAAAGAAAATGGAGCGGTTAAGGCCCTTTTGAAAA	ATGGGTTTTCTTCCTAACCTTCAATAACTGCACCTTACTTCTCCAACTTC
ss524904287	T/G	0.375	GQ03215_F07	LG12	127.4	ACATTCCTCGCAGTTTTGCAGGCACAGGCTGTGGAATTTATTCGACAGCA	CAGAGTATTCATCATGCCCAGGGGTATGTATGGAGTTGGAGTCGGAGTTG
ss524904290	A/G	0.288	GQ03506_O19	LG02	1.4	CTTCTGAACTTTGGTTTGTGCATGCAAATGCTTCAGCAAACATTCAAGTC	AAGTGACTTCTATTGTAATGGAATTGTGTTGGCATTTGAATGTACTGAAC
ss524904292	T/G	0.259	GQ03718_F13	LG05	111.6	GAGGATTATAAAAAGTTTTGGGATAACTTTGGAAAAAATATGAAATTGGG	GTCATTGAGGACCATGGAAATCACAAGAAATTGGCTCCTCTTCTTCGCTT
ss524904294	T/C	0.333	GQ02806_O06	LG06	113.0	GACCAAAAAAAGAATCAGGGACGTGTAGAAGTACCTGTAAAGATGCCAAC	TCTGCGTGGATGCCTTTTCCTATGTTGTTTTCTGTTATTCGAGAGCACTT
ss524904296	A/G	0.264	GQ03221_K11	LG03	4.5	AATGATGTCCGTCGACAATGAAGATGAAGACTTGCAGAAAAGCACTCTGG	TTCTAGTGCAAAGGGTGGCTTGATGAAGTTGCAAATTAAGAAGCGAGCAA
ss524904299	T/C	0.176	GQ04010_H14	LG11	47.3	TCACCTCATCTCGCCATTTCCATTCCCCTTGCTCCTTCCATTCCATTCAA	CACACTTACAATGCACACATCAATTTCACGCCCACCAGGCTAAATTCATA
ss524904301	A/G	0.401	GQ04005_J10	LG08	19.0	CAATCTTTCGGAAACCCAATATAAGAAATTTGTGAGGAACATCGTTGAAA	TTTTCTGAAGTCCAGGCAAGACGAAGAAGAGAAGGAGCAGGCTACTGACG
ss524904308	T/G	0.166	GQ03112_O22	LG02	178.9	GGTTGGGATTTGTTCTGTACGTTTTTATTTATTGTAGTGTTTAGGGTTAA	ATTGTTTATATTCTCGTCTGGACAGAGGGTGTTGATACTGAACAAACACC
ss524904310	T/C	0.409	GQ03312_I20	LG08	24.1	AGAACGCCTGGGAGAGGAAAATACTGCAGGGATGCCTGAGAAGCATTCGT	TTTGAAGCGAATCCTATCAATAGTATCTGGCTCGAGGCCTTCAATGAAGT
ss524904312	T/C	0.286	GQ03415_L05	LG10	72.4	GTTACCCCAGGTGCCGAGTGCAAGGACAGGGCAAGCCCAGAAACTGTTGC	CAATATACTCTCAACCTTCTTCGAAGAAGAGTTCCACCAGCTGTTCCTGG
ss524904313	T/G	0.402	GQ03710_C04	LG08	119.4	GATGAGTTCATTAAGAAACTTGTAAATTGGACTAAAAGTATAAAAATTTC	GATCCCTTTGAAAAAGGTTGCAGACTGGGACCAGTTGTCAGTGAAGGTCA
ss524904320	T/G	0.352	GQ02806_N11	LG02	17.4	GTCTGGTCACTTTTGTTTATTTGCTTGGGTTTAAGGCTTATGCTTTTGAT	GGACCCTACAAACAAATATGTACCACATCATAGACAATGTAAACGGATGA
ss524904322	A/G	0.410	GQ04007_N19	LG10	112.6	GAATGGAGTTGAGCCGAAGTATAAATATTAGAATTAGCAGGCATATCATT	TATATATTGCCCCTGCTGCCATGGGCCAATCCACTGGTTATGTATATATT
ss524904326	A/G	0.153	GQ03213_E23	LG04	118.5	GTTCACGATCCATTCTCCGCCCACAGGGACTCCAAGGGAGATATCTATGC	AGGGGCTCACAAGACATGAAGTGTGTAAGCGTACAGTATCTCGAAGCCCT
ss524904329	T/C	0.273	GQ03702_E19	LG01	165.4	GCTCGGGCACTCTACATGAGCGCACTTGAGATCACCAAGAGCTATGTCGG	ACCACATCTGTTCAGTTGGGATTCTCAGAACCTGCAGCAGCAGCTGTTGC
ss524904331	T/G	0.192	GQ04107_G14	LG01	134.7	GTACATCATCTTTAATAAGCTTATATGGTATCATTGCGTCAACACTACGC	GATGTGGGATAGCAGTTTTGTAGAGTCCAGGACGGTTTGTGTAGTAATGA
ss524904333	T/C	0.256	GQ04109_N07	LG09	38.3	TGCAACCACTTCCAACATTCAGTGAACAAAGCATGTTGTCAGTTCAGCTT	TTCAGTCATAATGGAAGAAGAACCTAGAAATGAAAGGAAGGTGAATTCAG
ss524904335	A/C	0.171	GQ03111_N17	LG06	153.4	GAAATACATCCCGACATCATCGACAATGACGATATCGATACCCTCTGCCC	TGTTCATCATATGAATTGCTTCAGCTCTTTCACGCCCCAAAATGCCAATA
ss524904338	T/C	0.390	GQ04003_D18	LG12	31.3	CGCCAACCTTGTGCATTGTGAATAATCACTGTATTTTAAGACAAATCCGA	TCCTAAAGCATCTCAGGCTAAAAGTTGTATGGAAATCTTTTTATTTCCTT
ss524904342	A/G	0.244	GQ03412_L08	LG01	107.1	GATATTGATGTGGAGCTTCAGGTTGCTTCTGATTTCATTAAAAGC	TTTCCAACAAGAAGCGAGAAAATAGCAAGATCATTGTTTCAAATCATAATTACCA
ss524904345	T/G	0.126	GQ03304_E07	LG08	81.5	ACTGTAACTTGTCAGGTCCATGGTCCTTGGTATTCATGTATAGCTAGGGA	ATGTGAAAGTTCCCTGATATTTTTAGGTTTGTGCAGGGCATTTAATTCCG
ss524904353	A/G	0.490	GQ03901_K05	LG02	41.5	CAGACTAAGACGGGAAGAATGTAAAGCTGATGCGTAGTTCTGTTGAGTAC	ATTTGAGTTTTGCTCCAAGAAACGCGCATCCTCGGTTTGAATCTCTCTGA
ss524904356	T/G	0.373	GQ03107_K11	LG10	123.9	CCTATGAAGCCCTTAAAAAGGAGAAGAAAACATAGTAAAAATGCACTGAA	AATGCCTTCGCAATGAGTTATCAGACAGATTTGAGAACATCTGTTTGAAC
ss524904358	T/G	0.132	GQ03125_B09	LG05	143.2	TGTGGTCTTCTGGTGGCTTCCAAGGGCATTTAAAGAGGGAGTTATCGGCA	ATAGACATCTGGTATCATCACTCAGATGCTCAAACACAAATGCCCAGTTG
ss524904359	A/G	0.473	GQ03811_B07	LG07	89.1	TCCCAATGTTGTCATGAATGATGCAAATGGAGGAGACTATCATGAAATGA	ACATGGGAGTTCCTCTGATCCTTGGGCCACCAGTAATAATACATCTAAGC
ss524904361	T/G	0.253	GQ03011_B08	LG07	107.9	ACCAGAGGAGTTCCCTGCTGTTATGCGTAGTTGCTGCAAGAGGGTTTAAC	GTTTGCTGGAATCGGGAGAAAGAGAATTAACAGGGAGATAGAAATAAAAA
ss524904365	A/G	0.419	GQ03218_K22	LG05	142.4	AATTGTTGCATTGTTTTGTAAAACAGAATTGCAAGTTCAACTTTCTACCA	ATAAAAGTTACTAGTCAGAACTTATTTTCTCCTCCTGTTATTTAATGTTG
ss524904366	T/C	0.105	GQ03812_N05	LG12	126.6	GGGGTTGGCACTGTTGAATTTCTTCTTGATGAAAGTGGTGACTTTTACTT	ATGGAGATGAACACTAGGATCCAGGTGGAGCATCCAATCACTGAAATGAT
ss524904373	A/G	0.355	GQ03815_L12	LG02	150.5	TTTTACCTGTGAGAGAGGATAACTGCAACATCAGTTTTTCAGTCAGTAGT	GGCACTAAATCAGCAGATTCAGTGGAAGATTTGAGGAGCAGCCAGTGGAA
ss524904379	A/G	0.089	GQ03116_B09	LG04	89.8	CAAGCTCCGATGGTGAAAGCAAGGGTAATCCAGCAGTTTATGATTCATAC	GTTCAAAATCCGAGGGCCGAAGTTCACGATCTATAACTCAATCTCAGCCT
ss524904381	A/G	0.228	GQ03212_O15	LG04	133.6	TCTAGAAGAGGGTAAGCGTTATATGTTAAAGTACCTGGGATACCTTGAAG	GGAGCTGTCAGCACGCAGAGGTAAGCCTTATTTTGGAGGGGAGCAGTTTG
ss524904384	T/C	0.283	GQ04004_M13	LG07	5.7	GCTCTTGCCTTAGATTTATTGCCAGAAGCAGGGAGGCTCTGTAGATGTGG	CTTGAACAATCTCCCTTTAATGAAGAACTTAAGAAGTTAGAGAACCATGT
ss524904388	T/C	0.168	GQ03126_P23	LG06	1.0	GATAAATAGATAATTATTGTAATGTCAGTTAGGAGACAAGACCTTTATAC	GAACAAAATGTTGATTTGTTGAAATCCTAATTGCATCTTTTTTATGGATG
ss524904391	T/C	0.215	GQ03227_G05	LG11	74.0	TACTAACGAGTAGTTTCTTGGTGACTTCATGGAATCTGTTAAGCTTGCCA	ATGGCTACTAATCAGAGCAAGTTCAGCTCCACTGTTCACATCGTTTGCAT
ss524904395	A/G	0.303	GQ03116_H18	LG03	154.1	GTATGGTTAAGTGCAACCGCATGGATATAGACACATGGACGACATCATCT	TTTTTGCGAGGTAAGGCCAATTGGGATGTAGGACGCTGTAATTTTCTGCC
ss524904403	A/G	0.204	GQ04103_B01	LG08	80.9	CACCAAGCGTAATGGAGTTATAGAGTTTGGGGAATTTGTGCGATCATTGA	TATTTTCCATCCAAATGCATCGAAAGAAGACAAAATTGCCTTTGCATTTA
ss524904409	T/C	0.426	GQ02806_E10	LG11	10.1	TATGTTTTTCCCAGAGGGTACCTGAACAGTACAGGGATTGAATTGGGTCT	CGTTCAAATGGTAGGAGAATGTTTACTAGGGCCTCCGCCTGGAAGTCCGA
ss524904410	A/G	0.168	GQ0205_M07	LG01	131.3	ATGTTCTCATTGGTAAGTGGCATGGGGGGACCAAATCAGGCAGCAAATGC	GTTACCTCTGGTCTTTTCTTTGCACTTGTTCAAGGTGGCCTTTTCAAGTT
ss524904416	A/G	0.355	GQ03113_C07	LG07	179.0	GAATATTTTATTCTTTATACAATATGAGCCTATATAATTTGTCTCTCAAT	TGTAATTCATGAGAATGTTGTACATGGATCATAATAGTTTATAAACAATC
ss524904418	A/G	0.068	GQ02819_P18	LG07	150.6	CCGTAGGATCACCCTGGGATCGAAATCCCTCCATCACCAATTCACCCGGT	TCAAGTTCGAGCCCTCTCAAGCTCCGTAGAACAAACCCCTGAATCAACCA
ss524904421	A/G	0.362	GQ03711_N04	LG05	18.8	AATGTTGAACAAAAGCTTTTCTTCTCAGAAACAGGCCCCGCAAGAGAAGA	CAAGGATCCCCTAGAATCTTTACTCTCATCATCTTCTGCTGCTGCCTCGG
ss524904426	T/G	0.186	GQ01309_H06	LG09	97.7	CATGTCTGCTCCTCAATTGGAAAGTTCAACTGCAAATACTAATTTATCTA	CAATAAGTCCATGGCAAGGATGACAGGGGCACCCACAACATTGAGTGTGG
ss524904428	A/G	0.340	GQ02903_I11	LG03	11.4	GTGCAAATTCTTCCTGATGTCTTTGAATCTCCTACCAGGGAATCCTCATC	TGGCACAATTTCCCATTGCCAGGGTTTGTAGCCATGTTCACTTCCCTGTC
ss524904432	A/G	0.330	GQ0013_K06	LG12	82.0	CGTGGGTAAAGTTCTTTATACAAATGAAAGGTGTAAAAACCTAGAACTCC	GATAACCCTACCGAGGATTACCACTAAGGAAGGAACGAGAAAGGATAACC
ss524904433	A/G	0.472	GQ03403_I15	LG05	135.5	AAGGAAAAGAAACCAAGAAAGTCAACTAGCAGTGACTTTGAAAATAGTCC	GAGAGAGAGCACTTAAAAGACAGTGAGAAACAACCTGCAAGGAGACGGTG
ss524904444	A/G	0.173	GQ02806_D17	LG03	133.8	TAAGGATTGACATGAGTGAATATATGGAAAAGCATGCTGTATCTCGTCTA	TCGGAGCTCCTCCTGGGTATGTTGGCTATGAAGAGGGTGGACAGCTAACA
ss524904446	A/C	0.179	GQ02801_N18	LG09	45.7	TCAATATGTTGACTGCAAATTATGAAGGTTGCAAAGGAGTCTTCAGAATG	AATTTGTTCATCTTTAATATGAAAGCCATTTTCCATTTTGCAAGCTTTCC
ss524904449	A/G	0.173	GQ03217_H19	LG01	85.3	GAATACTCTCTTTCCATGCAAAAGATGGCAAGAACTTGGACTCTTGTGTT	GGAGATATGCAATCTAGATTCAGAAGGCAAGCATGCATCGTCGTGTTTAT
ss524904451	T/G	0.232	GQ03818_A14	LG08	82.9	GAGTCTAAGAGATTTGTGATAACATACGAGGGGGATAAGGCTTGTTCGGG	AAGGCTTGTTTTATAGAGGAGGAGGCTTTGGATTTGGAGGACTACTCCTC
ss524904459	A/G	0.313	GQ03703_G22	LG07	86.1	GCGGGAGAACAGGAGGCAGTTATTCTTTCCCCAGATGGTAGTCAGCTCAC	TCAATCTTTCTGCTGTCTCCACCTACTCACCCCATATTATATGGTGATTT
ss524904463	A/G	0.492	GQ03210_J08	LG10	83.0	TTGCAGAGCAAAAGTTTTGAGAAATCAGCAGAGACACCGACAATAGCGGA	CGGCTGAAGGAGTGACCAATGTAATGGTTGCGGGAGCAGGTGTCGCGGGC
ss524904468	T/C	0.217	GQ03102_C21	LG12	55.0	AGCCCCTCCAGCCAAAGAAGATGATCCTGAGGCTAAGGAAGAAGCTTCTG	AGAGAAATTAGCTTCAGTACCCAATGGGGAAAATGAGAAAGTACCGGAAG
ss524904470	A/G	0.278	GQ02801_A04	LG10	68.8	TTGCATCTATGGATGAGGGATTGTCTCCATAAATAAGGTTTAAAGCATTC	GAGGCATAGAAATGCTAACCATGAGGGTGTTTGATATTTATGTGATAATT
ss524904479	T/C	0.421	GQ02823_J20	LG08	90.5	GTAGAGTTGCCTTGTGGTGAAGGGTTGTATCCAATGTCATAATCTTTTAC	TGTTTCTTTCTGAGGCTTTGGATTTCCTCCTTATAACTGACGATTGTATA
ss524904480	A/G	0.141	GQ03308_M13	LG11	82.3	CTGACTTGGTTATTGGCCAAGAACAAAACCTCATACATTCCAACAGTTTC	GCGGTATTGAGAGCTATAATGTACAGCAGCAATCACTCTGAATGTAGCCC
ss524904484	T/C	0.135	GQ03819_N15	LG06	55.9	CTCGACGGCATGTACGAGTGTATTCCCTGCGCCTGTTGCAGCACCTCCTG	CCTAGCTATTGGTGGAACCCCGAGAAGTATCTCGGCCCCGCTGCTCTCCT
ss524904496	T/C	0.490	GQ03918_M10	LG12	10.5	GGTAGTGCCTTGATAGACAAGATGGATGAGCTTGCATGCTTTGCTCCTGG	ATGCTTGCTCTTGGAGCTTCCACCGATGATACGGATAAAGCAGCAGAGTA
ss524904500	T/C	0.116	GQ03701_O10	LG09	71.0	AATTGTAATTACGGCATAAGGTTGATCCTGTAGTTTTGTTTATATGGTTT	TTGTGTATCTGCTATTGGGAATTAGCTAATTTTCAAAGATTTATAAGGCG
ss524904503	T/C	0.474	GQ03125_L05	LG08	65.7	CACCATACCGCTTCTCAGCAGGGGCGCTGCTGCCATTTCGGGAATCTTCA	GTGACCAGGTGCTCAGAATTGGAGACGTCATTAAGGGTAACAGAGCAGGA
ss524904505	T/G	0.446	GQ03619_P22	LG07	23.2	ATGTCACCACTCTGAAAAGACAGGCTGGTAAGAATATGTTTACCTAGCAG	TCCCATGTAACTTGGTAGAAGCTGGAATTTCTGTTTTGTTCATTTTTGGA
ss524904510	A/C	0.305	GQ03709_I20	LG04	18.1	ATTTGCATGAAATGTGTGGGTGTTGCTGGCAAGCATCCTGTGTTTGAACT	GGGGCTGCAGACATGGTGGTGAGAAGATTAGATGATCTTTCTCTTGTGGA
ss524904514	A/G	0.127	GQ03213_E08	LG05	102.9	TGCAACTAGAACCATTGAACAATTTGGTTCCAATTAGAGACACTATAGAC	TGTGACATATCATGAAGTTGTTTGGCTTCTGAAGAATTCAGCACAGTGAG
ss524904521	T/C	0.443	GQ02902_J05	LG05	93.3	CTCGTCGGTTTTCCGTCTTCTGCAAGTATTAATATGCTTAAGCATTCTCT	GACCTTCGTTACGGCACAAGATGGCGTTACGGCAGAAGACGGTCTGCTGG
ss524904523	T/C	0.472	GQ03105_E21	LG02	53.7	ACTGCCTGCATTGATAATTTTGTTTCTTTTCTGAGCTAGTTTGGTCAAAAGCTCC	TATCAAAGGTTTTCAAAATTGATGTTAGGAATTAAAAACAAAAAA
ss524904530	A/G	0.397	GQ03518_C02	LG12	67.8	AAGAAAATTTTAGTCTTGAATAGAGTAGACATGGTCTCAACTGCGGACAA	AATGCATGGGCTACATATTTCTCTAGACAGGGTTTAACTGTAGTGTTGGC
ss524904532	T/C	0.361	GQ0198_A17	LG01	22.3	GGAGATACCTGTGTCGCAATGAAAGAGTGGGTTGCACATCCTTATGAAGA	ACTGCCCTTGACCACATTCTGCCTTGTGTAGATGTGGCAACAGCCGAACA
ss524904533	T/G	0.205	GQ03114_K16	LG05	28.2	CTATTCAATTGCTATCTTCTGCGCCCTCTCAATTGCCCATGCAGCTGTAT	GGCAAAAGAGTGGCTGCAATGGGAATACAAATCTCTGTACAGAGAGTATA
ss524904535	T/G	0.408	GQ03507_M15	LG09	129.1	GGTTCAAGTCCTGCGAGCCTCATACTGATCGGGAGATAACGTTTTGTGAC	ACATCTCTCTCCGTTAGTTTTCAAATAAACAGAAGTATTTAATTCCGTTT
ss524904542	A/G	0.043	GQ03221_D23	LG10	6.8	TATATTTTTCATTTGTTATATCTGCTGTTAAGGGAAAGAGTGTATTCCTT	GTATCTTTACATGTTACCACTTGATCTCTAAGCTTAGTGTTTAACTTGAA
ss524904547	A/G	0.211	GQ03216_L21	LG07	38.1	CAACGCAAGATCAAGATGAGATTACCCTGAAAAAGAAAGATTTGAGATCA	ATCAGCTTAGGAATTAATAGCATTGAAAATCCGATATCATGAACATGGAC
ss524904553	T/C	0.119	GQ04007_J24	LG07	112.9	AAGAGAGAGGAAAGCATGGCGACGGCAATGGGAGACGAAAATGCGGCCGA	CCGGTGGAGGAATTCAACATATGGAAGAAGAACACTCCCTTCTTATACGA
ss524904555	A/G	0.104	GQ03501_E11	LG07	177.7	CCACAGCAGTCGATTCTTGCACATGATGCACAGTCACTCAATTTGAATGT	CCAGCACAGAAAAGTTTTGGAGGTCTTCCACCTGCTCCTTGGGATGTTCA
ss524904556	A/G	0.414	GQ0166_O08	LG05	46.6	TTTAAGGAATGGGAATCTTCTGGGGTGAAAATAGTTCCTGTTTTATCTCA	CCTGATGATGATTGGACTGGAGAACGGGGTTATGTACAGGAGGCTTTTGC
ss524904565	A/C	0.264	GQ03702_P24	NA	NA	TCCACTTCAGCTCTCAATACTGCGAGGCTCTGCAAATTGTTGTTTCTCTC	TCTCCCCTTGCAAATAACGATTATTTTCCGAGGGCACCGATGGGTCCAAA
ss524904570	T/C	0.245	GQ03105_E20	LG01	129.8	GCCACTGGCAAGCAATTCAAGGGAAAGGCTCCAACTCAAACCTATACAAC	TATTTTGCTGAGGCTTTGATTTCAGAAGCTGATATTGACAATAATGTTGT
ss524904574	A/C	0.369	GQ04103_B02	LG06	95.1	GTTGTTTCATAGGAAGAAAAGGATGAATATGGAATAATCACTTCCTAGAG	TGGCATTCCTTGGCATCTAATTTTGTAGATTTGGTCTCTTACACCTTATG
ss524904576	T/C	0.260	GQ03122_N09	LG11	104.0	GTGCCTTGATTTCCTTGGATGTACCATATTTCTACCACTGATTTTTTAGA	ACTAAAATAGTGAGGGATTCCTCTGTTCCGAGCTATATGTTGAATCTCTT
ss524904583	A/G	0.264	GQ03611_H02	LG10	123.7	TAAACATTAGAAGAGTGGGTTCAGCCATAACTATGATCAGATCATTATTT	GTACAGCTAACCTGCTATGAGTAGTTTCTTACCCGGGTCATGTAATTCTT
ss524904588	T/C	0.169	GQ02807_O15	LG01	129.3	TAATAATATCGGGGTAGGAAAATGGCGTGGAGAGCACAGTTGTCGCGATA	CTCAAGGAGCTCCGCATTCATCTTTGTCAAACCTCGCCATCCAGTGCCTC
ss524904593	A/G	0.449	GQ0203_H20	LG08	21.7	TGTAAATACGTGTATTAAAACCACATTTGAGTCCAGGGCAAGTTGTAAGG	AGATACATGATTGAAGGGGGGTGTAAAGCATTCATATTGAAGTATGTCAA
ss524904595	A/G	0.291	GQ04007_G03	LG07	193.9	ATAAATATGAAGAGCCCTGTGAACCATGAGTTTGATTGAAGAGGGGCTTC	CACCAGCACAGCGGGGGTCAGATCTCTGCCTATTCTTCATCTTCTTTCTT
ss524904598	T/G	0.169	GQ02904_G13	LG01	51.2	GCTTCAGGCCGTTGAATGCCCTTCCAGGTATATGTTTACCCAGTATATCT	GACGGAATGTAAAACAATTTATTCTCCCGTCAATAAAGATTCCGGCGGGC
ss524904600	A/G	0.269	GQ03612_K23	LG07	118.2	ACAAGTGCAGTTTTCTCTCAGTTGGTGAATCCTCAGGGAAGGTGAAGGTA	AGTAAATTATTTCAAGGGCATGCTGAATGCAGGTTGTTTATTTCTCTGTC
ss524904604	A/G	0.119	GQ03115_B20	LG02	53.1	TATAAGGATATCTTATCAAACTTCTGATATCAGGATAAATTCCGTGACCT	ACGTTTCACTTTTCCAATATGAAAATGTTGTGGGGTGAAGTAGTTATGGT
ss524904607	T/C	0.038	GQ03322_P14	LG12	26.6	TCCTATTTCTGTCTGTTAAACTAATTATAGCATTGTAAATTTGATATAAT	ATCTCAGAGGAAGGAGGGATTGTGCCTGACATGAATGCCCAGAGACACAT
ss524904609	A/G	0.270	GQ02807_A19	LG01	31.5	AAGCATACTTTCAGAGGCCATTGCTGAGGGTGCATACCTATTGGAAAGAT	TAAAACTATCATTGTTTTATGCTGTAAGGAAATTATCTTTTAAAGTTGTC
ss524904614	T/C	0.298	GQ02906_K22	LG12	75.1	GATACCGTTATACCTGGATTATTCGCTGCTGGAGAGGCATCATCTGCATC	GTTCATGGTGCAAATCGACTTGGTGCGAACTCCCTTCTTGACATTGTAGT
ss524904620	T/C	0.252	GQ03701_J17	LG12	16.3	TGAATGAAGAGCTCTCAGGATGGAAGCTTGTTGTGGGTGATGTTTTCCGG	CCCCTGCTCACTCGGAGCTTCTCTGTATTATGGTGGGTGATGGAGTGCAG
ss524904621	A/G	0.307	GQ02805_C03	LG01	127.7	TGGCATTTTGAGGACTTTCCAGAGGGAAACAGGAGCCTATGCTTAACTTA	TCGATCAGTTGTCAATTATATATAATCCAATACTGAACATGGTTATAATC
ss524904625	A/G	0.086	GQ02821_P07	LG03	144.5	CAATCGTGGTCTTCCAGACTTATTTTACAGTAGTCTAGCCCGATTTTGTT	AAGGGTTGTAGAGATATAGGATATCATCTCTCTGATCTCTTTGTGCGTTC
ss524904630	A/G	0.095	GQ03418_A02	LG09	64.4	ATTCCGCTGCCACTTTTAAGAGGAAGGGAAAGTGAAATC	CAGCTCCTCTCTCGGTAATCTGTCTGAACTGCCTCGTCTTTAATCGGCCAGCCTTACATTG
ss524904632	T/C	0.253	GQ03313_O18	LG09	91.7	TTGATCAAAGTTATTTCAGCGTATATGCTCAGTTTATAGAAGAGTCGCAT	GGCTGAAACTTGCAAGTGGAAATTCTCTTCTGGTTTGAAGCATAAACAAC
ss524904634	T/G	0.141	GQ0168_M08	LG02	3.5	AAGTCTGATTCTGAAATAATAGAGGACGATTTTGTGGCTCTCAAAAACCT	TTCAAAGCCGATGGGGATGGTCTTCCTGGAGAATTGGTGGAAAAAGCAGC
ss524904637	A/G	0.065	GQ03104_B19	LG02	57.8	AACTGTATTCTGTTTGCTGATCCATGCAGGTGGCTTTCCTACCAAGAACA	GTCTAACAGGTTTGCAGGGCCGATTTATTTTGTATTTCATTGGATTAACC
ss524904641	A/G	0.056	GQ03704_C02	LG04	88.5	GCTCCACCGCCTCCTGAGGAGAAGAGTCGGTGCACTATTATGTAAGCAGT	AAGAAAGCTTCCTTTTTGAGAAGGTTTCATTGTAATTTCTGAAGAAAATG
ss524904644	A/C	0.206	GQ03124_M22	LG07	126.4	TAACGGTGGAAGGTCACGGGAATTGAATTGAAGGAAAGCAGACGCATATA	TTATTATCTGTGTCATCCCTTCTTATATTCGCATACAGCAATTATTCTCC
ss524904646	A/G	0.328	GQ03209_K21	LG12	111.1	CTCTTGTCCAAGAAGCACAGATGGACACCTTATGGTACAACTAAATGTAC	ATATGCAAGCAGCAGCTCCACCAAGAGGGCAAGTATTGCCTCTCGTGTGC
ss524904648	T/C	0.470	GQ03605_K06	LG08	121.8	ACAGAATATGGCATGTGAACATGTCTAGCAGTCTGTGACAAGTAGATGAG	ATATTTTAAACGAATCCAGTTGAATGCAGGTTAGATGATAAAGAGGGGCA
ss524904649	T/C	0.383	GQ03101_O01	LG02	35.0	TGCCATTGCCAAACCTGTGGAAGTTGGAGAGAAGCCAAGCAAAGGTTGTG	CAAGAATGGTGACCAATTGGAGCAAAAAAGGTCTTTCACTCAGAAAGAAA
ss524904651	T/C	0.270	GQ0043_L21	LG02	91.8	CAATACTCGCATGAACACGTGGGCTTGAGCTCAAGCGTTGGTTTGACTCC	AAGCCTCAAGTTGACTTTTCTGGGGCAATAGGAAGCGATGTATTTACTGT
ss524904655	T/C	0.123	GQ04010_M08	LG05	32.7	CAATTCAGGTTCTTCACAGAGTCTCTCAGGGTGAGCAAGTTGAAGAGTTA	GTGGATCAGATGATTCTTGAGGCAGAGGGTTACTTCGCCAAGTGGGGAGA
ss524904660	T/C	0.061	GQ0204_P14	LG06	42.1	GCCAAAAGATGCAAGGTCCCAATATATGTTAATAAAGCAATAGTCACAAC	GATGCTATCAAGCTTGTATATGGAACTCCACAAATTTTAGGAAAGTGGAG
ss524904670	A/C	0.182	GQ02816_F23	LG08	35.7	GGGAAAGGGTGCAATCGTCTGCCAGACTTTCATTTTCACGGCTTGTTTAT	CTCCAACTGAAATGTCGGCAGGGTTGAGCCATCCACCAAGGTTCCATTCT
ss524904672	T/C	0.063	GQ03102_M12	LG08	96.9	GGTATGGACAAATCTTCTGTGCAAGCTAATATCAGTCCGAATGGCATGCG	CGGGAACTTCTAAGGTTGCCAAATGATCATCCTGTTGCAAAACCAAATCG
ss524904674	T/G	0.207	GQ03109_L13	LG05	11.5	ATGCAAATGGTCAATATGCAACCTTCTAAGTTGCGGAGGGAGGCTCTTGT	GGCATTGGCGCATCAGTCTTGACTATAAGTTTTCCACCTGCTGAACCTGC
ss524904676	T/C	0.122	GQ04002_N15	LG08	119.7	GGTAAGCAGTGCACCTTGTTCTCGGAGCAACTCTGGTAGCGATTCCAAAT	GAAAGTGCGGAGTGCCATTAGTTCCAAAATTCATATGGACTTCATTACAA
ss524904677	T/C	0.273	GQ03706_B12	LG01	99.5	GGTCGTACTGGCAGGGGTGGTAGTTATTCTGGTGGTCGTGGACAGTACTA	GAGCAGGGCAATTACTACCCTAGAAACTATAACAGTGGAAGAGGACGTGG
ss524904681	T/C	0.353	GQ03125_F03	LG11	145.9	TTGGTGCTTTTGATTTGTACCAGCTTCGTTTCGCCGATGTTGTAAGTCTG	GCAGTTCTTCCACCTGACGATAATTTCCATGAAATCAGTTCCAGTGAAGG
ss524904682	T/G	0.044	GQ03228_B12	LG04	94.0	TTCCTCTCGTCAAGTGTCTCTTTCTGTCACACCACTGAGACTACTGCCAG	GTGGACAAAGCAGGGTCAAGTATGTCACAGGTTTTTATTTACTCTATGGA
ss524904689	T/G	0.270	GQ03405_O16	LG01	25.4	CTCTTACAGCATCTGCGTCGAACACCTTTCCTACAGCATGGCAGCCTCAT	CTCTTCTCCTTTTCCTATTGCACATTTGAATGCCACGACCAGAATAATAT
ss524904695	T/G	0.194	GQ04013_H12	LG01	121.1	TGCAACAAGCTGGTAGTTATGAATACCTGGATAAAATAACTGGTCGGTTA	TGCAAGGTCTCCTTGAAGTGGGGAGGAATGCAGGTCATGAGATGTGTGGT
ss524904700	A/G	0.371	GQ03612_P08	LG11	77.1	TTTCAAAGATGAGACGGGAAACCCTCCCTCACAAGGAAGAATCTGGTGTT	TATCTAGTGATTCTACTGAAAGATCCAAAGAACAAGTAGTGGAAAAGAGC
ss524904702	A/G	0.230	GQ04109_N11	LG02	87.6	TCATATTTTTATGACAAAGCTACATGTCTTTTGGCATGGAAATTGTTTCT	CCCGAGGGAGATTACAGTTTGGACCATGTTGCAGCCAACCCTCTTATTCC
ss524904707	A/G	0.364	GQ04006_J15	LG03	25.0	TCTCATGGAATCCGCCCAAATTCACGGACATCAGGCTTGAATCCTTTGAA	AGGCCCTCACGGTTTCGGCAGTGGGTGCCTTCCACTGTGCCCAGCAGGTT
ss524904708	T/C	0.300	GQ03209_N07	LG03	10.8	TTTGGTTCTTTTCCTCAATTCTCTTCAGTAAAAGGTCATCATTGTTGGGT	TCATTTGTCACAGTTATTATCAAATCTTGATAGGACCAGATGTTCATTTC
ss524904710	T/C	0.241	GQ03110_K19	LG07	171.0	TTTGATATTTCCTTCTTGGCAGTTGTACATTTCTTAGGAGCATGCATATG	CAGTAATTTTATAAGGCATGGCTGCAATGGTAAAGCGTTCGGGCCAACTC
ss524904714	A/G	0.324	GQ03316_P23	LG12	14.0	TAATGTAAAAAAGTCATGTTGGTCAGATCTCCACTGTCTTCAAAGTGTTG	TAATAGACTCAGTTTTCTCCTTCAATGTCATGAACTTGTGAAGTGAATTA
ss524904719	T/C	0.097	GQ03811_O14	LG11	67.1	GTCTACTTGCTCTTCTCTCAATCCCATCGCAGATCATCGATCTTTCTCAC	GGATTCCCTTCTTCCGCCCACACCCCACAACACCATTCTTCTTCTCAACT
ss524904726	T/C	0.357	GQ03113_H14	LG07	48.4	TATAGGTCCCATTGAATATATTGGTGTCCAGATATTGAAATATGTATAAA	TGCATTTCTTGTTGTTATCCATCATATTACATCTTAGTACCGATCTACCT
ss524904728	A/G	0.186	GQ03230_K04	LG03	0.6	ACAGAAATCAGGTGAGAAAATATCACAGTCAAAAGGGGCATGCATGAACC	GGTGTTTTCTGCAATCAGATCAACCTCACCAGGGGGTAAAGGTGGTGGGT
ss524904733	A/G	0.384	GQ0164_B11	LG05	149.3	GAAACCGCATTACGGCAAGCATTAAGCAATTTACTGGACAGCGCATTGCT	CGAGTGCCAGGAGGTGGTTGGGTTAAGGTTGAAGCTACAGAAGCTCCAGG
ss524904737	T/C	0.031	GQ02816_I16	LG11	146.8	AGCGGCAGTGCAGAGGACAGAAGCGATGCCATAGATTGGGAATTGAGGCC	GGGGGCATGTTGGTTCAGAAGAGAGATGACGGTGATGCTGAAGCTGGGCC
ss524904740	A/G	0.029	GQ03222_H18	LG01	122.7	CAAGGACAAGAAGAAACACCGAAGGAATCGAAGAAGAGGAAAATCAAGGA	CTTTCTACTCCTACTCTCGATCGGCCTTCCAGGGAAAGAAAAACGATCGA
ss524904745	A/G	0.421	GQ03239_E17	LG06	87.2	ACTTAGAGCCCAATTCTGTCCTTTGAACCTAATACCGCCCCGATCTACGA	CAGAACCAGGTACGAAAGCGTCTGATCCATCTCAAATCTCGAAAATCGAT
ss524904747	A/G	0.336	GQ03322_B06	LG04	44.0	TACCAATTCAAAGACCATTTGCTTCGTCTGCCCTGCCTCTCCTTTACTTC	GGAAGGAGCAAAAATCTTCGATCGTGGGCGCTCAAGTGAGAATGAGGAAT
ss524904749	T/C	0.099	GQ01304_A08	LG05	75.7	ATTCAGTGATGAAGTCCGTCGATGATCGGAAAAAGAAGCGACCAGTGCTC	TGTACAGGACCACGATTGCCACGGGAGGCTACGCGAGATCGCTTTGGTAC
ss524904754	A/C	0.081	GQ0255_E04	LG05	83.9	CTCCGCTGCAATGAGGAGGAGTAGTTGGGCCTATTCCAACATCTCCTCTT	CACAAAACCTAACTCTGCACCTGCCTCGATCTCGCCTTTATTCGGGGTAG
ss524904761	A/G	0.135	GQ03517_C17	LG12	13.9	GAAGGCACTTTTAGCTTTGAAGAAGGTAGAAGAGAGAAAGGTTGATGTTA	AGAATTTGAATCAATGCAAGTGCTCTCGAACAAGAAGAAAGATGAAGATG
ss524904766	T/C	0.189	GQ0208_H06	LG11	110.7	ATTGATACAAAAGTGGACCTAGCAACCACTAACCTGAAGAACACAAATGT	AGGTTGAAAGAGACAATTACAAAGTTGCGTTCCAGTCGCAATTTTTGTGT
ss524904768	T/C	0.081	GQ03719_D13	LG02	179.6	TCAGGAAATTTTGATATTACTCCTCGGGTAAATGGGATCACTCCACGACA	AATGGAATTGGCAAGGATGGCAGAAGGCGGCCTGCTGCACCATTGAATTA
ss524904770	T/C	0.211	GQ03202_B18	LG01	23.5	AACTTCGCTGATGGTTCAGAGTATGTTGACCCTGATCCAGGCCACAGCTA	CAGGCCATAAGGGAGCAGATTTTTGGGTCAGAGAATACCTCAGCAAGGCC
ss524904775	T/C	0.136	GQ04106_E11	LG12	119.6	CAGCAGTCCAAGATGACCAAGAAGGTCGACCACAAGAAGAAGGAGGACGA	CTCGCCAAGATGCAGGAGAAATATGGCGTCTCCACCAAAGATAAATAATC
ss524904779	T/C	0.458	GQ03302_H09	LG09	26.1	TTCCATGTGGAGCTTTTCCGAAATGACCAGCATCGCTTGAAGATTGTAAT	GATAGTGAAAATGAGGTAGATTTGATGGTACAGACACGACATATGCGTGA
ss524904789	A/C	0.415	GQ03516_E16	LG08	157.3	AGTGGTATTTGGGTTTACAAGCTCTGGATTGGATTGATTAGATTCAATGC	AAGAAGAAATCTGCAAATCGTAATGCCAAAATACAGAAGGCAGAGTAAAG
ss524904796	T/C	0.206	GQ03009_F18	LG12	16.3	TCATCCATGTTTGGAATAGACATCCTTCAGAAAGAGAATAAATTTGACCA	GTAGCTCTGTATGAATAGCTTCAAAAGCCTCTTCTATCTACATTTTTAAT
ss524904798	T/C	0.307	GQ03919_I21	LG03	76.8	TAACATCTGAAGAATCCTTTCCATGTTACCCTATGCAATTATTTAAATGC	GCATCTATAGGCAATAAATGTTTTCTGCGGTTTAAAGAACACTATATAGT
ss524904802	T/C	0.480	GQ04007_B08	LG11	98.9	TCTTTGGAAAAATCTAGGGCTTCACAAAGAAAGAAGCCTCAAATTGTAGG	GTGGTGATAGAAAGTGAAGAAGCTGAAACTGAAATGTCCAAAGTTTGTAA
ss524904809	T/G	0.294	GQ03219_H06	LG02	113.9	GTTCCTCCAAGTTTTGGAGTTGATTCACTGCTGTCTTGGCATGGATGTACTGGAATCAAAGCAAAACCTT	GAAGAATTTGATGATCACTGATGCTTCTAT
ss524904811	T/C	0.224	GQ03118_H12	LG03	159.0	CAGAGGAAGCATAATCGAGAAGGTTAGTTATGTGATGTGATGATGGGTTT	GACATTTAGACAAGGCATCAGTTACAGTAATAAATAAATGGTCGATCTTC
ss524904812	A/G	0.401	GQ03815_O09	LG01	67.5	GGCATGATCGTATTCTTATTCTCAGTTGTTATTATCTGAATTTTGCTGTT	ACTCTCTATGTATCGTCTGAGGTCCTTATGAGACCTATTGAGATATAATT
ss524904816	T/C	0.157	GQ03701_N02	LG02	40.6	AAAAGCATACAGAGAGACACACTCACAGATCTCATCATCAAATTTCAGTC	ATGATACCTATTACTTACTTACCGTGCCAATGCCCACCTGCAGCCGCCCT
ss524904823	A/G	0.316	GQ03225_N12	LG10	79.4	CTGCTTCTCCTTCTTCGTCAGTTTGGTCATGTGATGCCAGTCGACATGGA	TATATGCTCATCTCGGCAATGTTAAAACACCATTTTATGACATGGACTCC
ss524904825	T/C	0.108	GQ03207_D05	LG01	108.6	GGAGTCACAGTGGAAACTTAAGACAGGCAGAGTAAGGTCATAAACCTGAA	TAGTTTGGAGAGCCAACTGGTTTTAATATGTAACATCTATTTGTGGAATT
ss524904826	A/C	0.328	GQ02818_I04	LG03	18.7	CTTGAAGGAACATTCCAATATTCCTATGATGTAGCAAATTAATCAGAGAG	AAATTTGTACTTGGGACTATTTTATTGTATACCAGAATTTATTGTTAGGA
ss524904828	A/G	0.157	GQ02901_D02	LG07	157.3	TTCTAGTGGAAAGCCTGGTACTTCTCAAATGACAGAAAAATAACCATGGC	GAAGAAAAGATCAGAGATTTAACAAGTGATTATAAGTCTCTGAATTGGCT
ss524904837	A/G	0.465	GQ0043_B02	LG06	78.9	CTGAAGGGGAAGAAAGCACAAGCAGGGTTAGCTATTATGGGGTGAGCCAA	CAAAAAGTGGGAGTTCTCATAGCCAGTTCCATGAAGATACGGAGGACTTG
ss524904839	T/C	0.099	GQ03230_E10	LG07	39.6	GTCAAAGTCCCAATGATGGTTGAAGCCATGGCACCTTAAAATGAAACTTT	CTCTTCTTGTATGTTCTTATATCAAATCTATGTATGTTAGGGTCAAACTT
ss524904842	A/G	0.144	GQ03112_M09	LG04	37.4	TCTATCTTCAACGTGGCGATTTTCTCGCCTAGCATTTTGGAAGAACAGCT	AACTATATGATTTCAATAGTGATGTCATTCTGTTCAGAATGTTTGACTTG
ss524904844	T/C	0.295	GQ03314_E11	LG01	140.0	CTTGAATTCTACTTGGTGTTTGAGGTCATGGTGTATAACTTTTATTTTGC	GCCTTGGATTTATTAGAATATTAGAAGAAATATTGGAAATTTCCTCATAT
ss524904847	T/C	0.320	GQ03103_F19	LG01	113.0	GCTGCGGATTTGTTTGAAGAAGCAAAGTTGATTTTGGAAGAGATCTGCGG	CCCTATCACCCCGATACGCTTGCAGTCTGTAGCAATCTGGCTGGAACGTA
ss524904855	T/C	0.111	GQ03804_E04	LG07	80.3	GCCACCTAAAAATACAGTACAAAGCGAGAGCGAGCATGTCTGTACAGAAG	CCATTCTGCGTCGCCATCGAAAATGCCAATCTCGGTAATGCCTACTGCTG
ss524904860	A/G	0.069	GQ03801_K11	LG03	20.2	CAATAAATGGAGGAAATTCTGGGGGTCCTCTAATTGATTCATTTGGCCAT	TTATTGGTGTCAACACTGCTACCTTTACTCGCAAAGGATCAAAAATATCT
ss524904862	A/G	0.079	GQ03214_A05	LG04	79.9	GAAAACAGATTGTTAAAAAAAACAGTGGAGGACATGAGATCTGAGTTTCA	TATAAAGGGGTTGGAAATTCGACTGATAATTTGTCCGATTTGGAGGCCCA
ss524904865	T/C	0.467	GQ03802_E03	LG03	5.4	AAATGGATGGGTTTCTCAGAACCTCGCTATGTTGGACATTGTGCTTATCG	GGATTGGCAGTTTATGCCAATGGACAACCTTATGAGCAAAAAGTGCATTA
ss524904870	A/G	0.454	GQ03113_N13	LG05	11.4	GATCGATATTGGTTGAAAATTTTTTGTGGTTTGGGAGGTTTAGGGAAGCA	ATTACAGCCTGCTGTGTGTAATGAAGTTGGGCTTGTAGTTCTCTGTGTGA
ss524904874	T/G	0.243	GQ02803_J23	LG01	95.1	GATGACCCTGTTTTATCAGAGCAAGCAGACGGCTCAACATCTGTTTCTGT	GATGGGTCAGATTCATCTGATGACAGTGGCAGCTTATCATGTCATAGTGA
ss524904876	T/G	0.473	GQ03325_A15	LG08	40.6	TCGATTATATATTTTGAGCATTTTATGGTGTTATAGATCGTGAAGCGGTA	CAAATGTCAAATATGGCGTATGCCTATCTTTTCAAGTACATTATCATAGG
ss524904877	T/G	0.485	GQ03115_L12	LG02	17.3	GCCTTTGGAATGAATGTTGGAGGTGTCCCTTGGACTGAACAAAAGGACCC	ACCTTAGAAAATGGGTTTCGCAATGTTCTCCTCATTTGTGCTGCAATATT
ss524904879	T/G	0.053	GQ0204_J05	LG07	120.0	TCCTTGCTAATGAGACTTTTCGATCTAACCAATGTAAACTTGAATAAGAA	ATTCCTCCAAAACATGTGGCATTGTATTGAGTGAAGGCCATCCTTGATCA
ss524904886	T/G	0.227	GQ03312_J19	LG03	79.1	GGAGGTAGTGGGATGAATTGGTGGACATACATGGTGATGGTGTTGGGAGT	CAGGTGCTGCTGCTGATGATATTCAAGCGTTCTTCGTGGTTGTTTTCAAA
ss524904889	A/G	0.246	GQ02808_N01	LG03	88.1	TTGAGGGGCTTAACAAAAGACAAGCTGCAATTGCACTTCCCCTTTCAAGT	CAAGGTTGCTGAAACAGGCCCAAACTAGTCCAGTGCAGGTTTCCTTTCCA
ss524904891	T/C	0.380	GQ03813_D14	LG10	50.3	GCACCATTTGAACCTGAAGGCTTGTTGAGTTCAATCTCTGCGATCCTGTC	TGCATTATTGGATTGCACTATGGGCACATTCTCATCCATTTCAAGGACCA
ss524904894	T/C	0.052	GQ02818_B18	LG12	72.2	GGGGCTCTTTGGGACATTTTCCGGAGAGAGGACATACCAAAGTTACAAGA	TATTTATTAAAGCACTGCCAGGACTTCAGACATATCCAAAGTGTACCTGT
ss524904896	A/G	0.353	GQ03708_D13	LG01	57.0	TCTTCGGAAGATCTGGCGACGAACAGTTCTTCTCCAAAATCCGGGCAGAG	CCATGCCTCTGTTCTCCGACCACTCATGAGGGCTCCTTTCGTTGCCGCCT
ss524904900	T/C	0.459	GQ03207_L01	LG02	107.3	CTATTTGATGGTTGATTTGGTAGTGTAGTTGTAAAGAGAGCTGTCAAATT	AATGTTGACTTCATACCTGGCAGTGTATTTGTGAAAATGTTCTGAATGAG
ss524904905	A/G	0.103	GQ02812_I18	LG10	6.3	ACTGCTTTGTGTGAAAAAACTGGGTTGCCATCTCCACCATCTTTAATTCT	CTTCCCACAGAGCTCAAACTGAAGGTTTTGGAATTTCTCCCCGCTGTGGA
ss524904912	A/C	0.155	GQ02808_G03	LG02	31.6	TGGAATAGCAGGAGCGAGGGTGGATATCGTAATTATCCAATTGAGATGCC	AAGTCAAATGCTACATTACTTCCTTTTAAGAGTTTGGAAGTTAGATATAA
ss524904914	T/C	0.102	GQ02821_A23	NA	NA	GTTGTACCTGTCCGATATGGAAGCATATAAGTAGATTAAAATCAATGCCA	GAGGAATGGCTCCATGATGTTGCAGCGTGGAATAGTGTCTAATATTTATG
ss524904919	T/C	0.483	GQ02803_H04	LG08	80.5	CATTGAAGGCTAATGTTCTTGCAGCTGGGCTTGCAACATCAAATCTTGCT	TGTATGCACTTATTTATACTCCATTAAAGCAGATTCACCCAATAAATACC
ss524904921	T/G	0.230	GQ03819_G24	LG10	69.9	GTACCTTGACTGGTGTCAGGAAGACAGGCCATACAAATTCAATAAAAATT	AAACAAGATATCAAATCAAATGGTGACACATTGATAAAGATAAGCATACA
ss524904926	A/G	0.462	GQ03213_F22	LG10	16.9	GGAAATCAAGCAAGGCTTCCTTGCTCAGAAGCATGCAGCGGTGGTGGCTG	AAATATTAAGAAGTTGATGCTGAATTCTAAGCACAAATTGGTTACATACA
ss524904928	T/G	0.185	GQ03326_M03	LG07	73.2	ATACTGATGATGCATCTTATGTGTCAGACTTCAAAATGCTTATGGTAATA	TTAGGTTATCCAGCTTTTCCTGAGGGTGTTAACTTAGTCTTTGCTTGGAT
ss524904931	T/G	0.184	GQ02819_H05	LG08	124.7	CTCCTGCTAGCTGGTTGTTAATGGTCTCCCAGTTGTTTTGGGCAGGCATA	ACTAGTGCTTACATAAGGGCAGCACTCAGCTACAATCAAGTATGTGATTA
ss524904938	A/G	0.145	GQ03707_N04	LG07	154.5	CTCCTTATATATCGATTTGGTGGCCCTCAAGCACCTCGTTCTGCTCTGCC	ATAGGTGCAGAGCCTTCAGCAGATCCCACCCGTGTAGCTCCTGTCACAAT
ss524904940	A/G	0.491	GQ03808_E01	LG06	152.3	TACTCCCGTGGGTTTAAGTTTTCTACATATGCTTATTGGTGGATTAGACA	TCTATTACAAAGGCACTTACAGAGCAGTCGAGGACAATCCGGTTACCTGT
ss524904947	T/G	0.341	GQ03815_H06	LG08	63.8	TCTAGCATGTGAATTTTTCATGGGCCTCTTTCCATGGACGCATCATTGCA	TAGATATAACTGCTTCTATCAGTGCAATGCTTTTATCTCCTATGTTGATT
ss524904949	A/G	0.365	GQ03711_F07	LG07	88.9	ATGAAGTAAACTCTACTGATGGGCAAGTTTATGATTGCGAAGTTGTGGTT	TGGCTACCCCTCTGGATGAGGTCAAAATCAGCTTTATCCCACTAATCTCA
ss524904954	A/G	0.033	GQ03116_O08	LG03	12.7	ACTTCCATGAAGTGTGTCTAAGGTCGAGAACATTCACGACTAATTTGTAGTCTTGTC	AAGATTGATTATTATGAATCGAATTAATAATGTGTCTAAAAAA
ss524904956	T/C	0.325	GQ03517_L19	LG11	147.8	CCTATGACTCCAGATCAAATATACTGGATGCAAGGTGGACAATCGTATAA	ATTCAAGATGGACAGACCTTGAGTCTTTACCCACAAAATCCTTTCATTTA
ss524904958	A/C	0.350	GQ03904_N03	LG02	12.7	TTTCTTCGGCGCCCAAGTTTCTTACATTGCCGAATATGTTGACACTGGGC	GAGTCGCTGCAGTTCCTCTTCTAATTGCCGTGTTTTATCTTAATGGTTGG
ss524904960	A/G	0.087	GQ02818_O03	LG11	4.2	CATTGACAGATGATACAAAGGTCGATCTTCGTAGCGTCCCTAAATTCAGG	ACATTGCACAGTATTGCCTCTCCATGGCCAAGGAGGAGGACACCACGCGT
ss524904963	T/C	0.466	GQ03902_G13	LG02	7.3	TCGAATGCTGCAGCATCTCCTGGGCATTTCTGAAATTTTGAAGTATTTTT	GGTTTGGTATTTGAGATTCTTCAGAGAGGTTGTCAACTTTTGTTGCCGTT
ss524904967	A/G	0.477	GQ02806_I02	LG06	116.0	GCTGCGAAGTATCAGCTTGCGAAGGAAATGCTGAAGCAGGGTGGGCAAGC	GCAGCTACAAAGTTAGAGACGCATGTAGCCTTACTTGCAGCAAGACAGGG
ss524904972	A/G	0.299	GQ03517_B03	LG04	90.7	ATTCCTAAGAGAGGAAGCATCTATTCCTTCAATGAAGGCAACTACCAGCT	TGGGATGAGAAGCTGAAAAAGTACATGGATGATCTCAAGGATCCTTCTCT
ss524904974	T/C	0.162	GQ03304_A09	LG02	158.1	TCAGCTCTGCCTTCGTTGCAGCAGCAGTGGGGGTTTATCTACATCTTGTT	GGAATATCGGTGGTCTCCTCACAGGGCTTGCTTTCATGGGCTGTCTAACC
ss524904978	T/C	0.321	GQ03702_H16	LG02	0.0	ACAGCGGTTTTCAGAGGCAGAATTGTTCAGGTACCGAGTTCGGAGGTCTC	AGAAGGCAGATTCCCAAGAATTTTAATGGTTTGCGAGGTGGGTTTGGAGT
ss524904979	T/G	0.261	GQ03118_C23	LG07	153.1	GCACTTTCTCGAACCCACAGAAATTATAGAGGTGTTAAGCACAAAGCTCC	ACTACAACTGTGCTGTTTCGAACGTTTTCTCTTCTGGCGCGAGGTCCAGT
ss524904986	T/C	0.178	GQ04107_H14	LG05	0.4	TCCCTTCCCTAATCCCATAAAACCCTCATCCTCTTCAACAGAGACCCTAC	CTGACCTTAACATCTGTCTCTCTATCCACTACTTGTGGTCTCAGTTTGGT
ss524904995	T/G	0.070	GQ03504_G09	LG02	48.8	GATACTTCATTCATGCTCAGTTGACTAGTGTTTCCTTTGTCAGAGTTTTA	CCAATTATAAGCCTTAATGGGGAAGATACAAATTCTTTAAGGCATTAATG
ss524905003	T/G	0.466	GQ03814_E07	LG03	41.9	AAGAAGGAGGAGGAGAGGTCCTCCTCTGTAGGGGATACGGCGGGGTTCGT	AGAGTCATGGTTTACAGATGGGTTCTCCTCTTGTTCTCATGTCTTCTCCT
ss524905009	T/C	0.109	GQ04006_L05	LG11	68.2	TCTAAACTGGCAAGAAAAGACATCTTTTACAAATGCTTGAAATGCCGCCT	TAATATATAATGTGTCAAACTATTGCCAAATTGTTGGTCATGGATTTTAT
ss524905010	A/G	0.177	GQ03705_N23	LG03	86.1	ACCTTGGGTTTGAATTCAGGTTTCTGTGTTAATACAATACAAGCTCGATC	CCTCGCTGCTTGCTGCTTGACCACACCCCAGCGGACACAGAAATGTTTAT
ss524905012	T/G	0.193	GQ03105_N03	LG03	79.6	CTTTTCTATCTTTTTAATTTTAGACTTTGATTATTTCCACATGAGAGAGA	ACAAATAAGTCTAAGTTGGCTGAATACATAAAAAGGTTTACAAAAGACAT
ss524905014	T/C	0.327	GQ03301_J16	LG03	81.9	TCCTGAGACTAATACCTTGGAGATTCCTTCCTGGGACAATCGCCTTTCTC	AGTCAATGAAGCCCTTCTGATTCCAACTCAGGTTAACTATGTTGGAAAAG
ss524905019	T/G	0.249	GQ03714_L10	LG05	6.0	TACTTCATTAGATTCTCCGAGGTTTCAAAATGACCGGAGGAGAATCCCAA	TCCGTAAGGCCAAGGAGATTTTCTATAATGCCGCTGCTGGAGCTGCAGCA
ss524905023	A/G	0.105	GQ04101_G24	LG03	150.2	ATGTTTGGTGAAAATGCGGTGTTGGTGGATTCTCGTGGGCACATGGTCCC	ACTAATGACATGGGAGTTTCTTTTCACCCTCTTCATGCAAGTGAAGGTTA
ss524905026	T/C	0.295	GQ03403_K01	LG02	29.1	TCCCCACCTGTAGAGTTGACTGAAGCAGAGACAGAGTATGCAGTGAATGT	GTGAAGCACATATTTTCTAACCATGTTGTGTTCCAGTATAACTGCACAAA
ss524905030	T/C	0.317	GQ03810_O10	LG04	117.4	TTTAAGTTGGCAACTCCTGTCAATTAGAGATTAAAAGGCCTTCTTGGTTC	CAATTTGTTTCTATGTGCAGTTTTGTTATGTTCAAGTTGTAATGCACAGC
ss524905031	T/G	0.195	GQ03611_A10	LG10	78.8	GAGGTCTTGGTTAAGAGTAAGGACAGTAGAAATGACTGCCTGTATTTGAA	CATATTGACAAAGTGAAATGAAAAACAGGGAGAatttttattttatttta
ss524905037	A/G	0.202	GQ03110_K11	LG07	45.0	ACAAAATTCATCCCAAAATGTATGTAAAGAGTTGTCTCTATACCGGAGGC	TGATAACTGATGCAACAAGTGTTCATGTCTGAACATTTACTAAGAAGAGA
ss524905040	T/C	0.037	GQ03236_N23	LG07	11.0	TATCAACTTGAAACAAAGGTTTTCATGGCAGAATAGGATTTTATAGTGAT	GAGGACTGGCAATCTTGGATTAGATGTTTAACCGAGTCAACATTTCAGAT
ss524905049	T/C	0.070	GQ03414_G07	LG02	156.1	GGATACGGCGGCAATGCCAGCAAGAGAGACGGCGCAGAATATGTCTACGA	GTCCCCCAGGGATGGAAGGAGCGCCTTGTCTCCAAAGTAGAGAAGGGCAC
ss524905054	A/G	0.473	GQ03214_I18	LG10	80.3	ACTGATCAGGAGGCACTAGATGCTTTCCAACGGTTGTCAAGATTAGAGGG	ATAATTCCAGCATTGGAGACCTCTCATGCATTGGCCTATCTGGAAAAGCT
ss524905058	A/G	0.431	GQ02829_D10	LG04	16.8	TAAAACACGTCTAATGGAGGTTTAATTGTTATTGCAAGTTTTCATATAGA	TCCTTCCATAAATTCAATGGGAAACATTACCTCTAGGGAGATTTTACGCG
ss524905061	A/G	0.068	GQ03207_F23	LG09	91.4	GAACGTGAGGACCATTTGTTTGCTGCCTTTTCCTACTTTGATAAAGACTC	AGTGGATATATTACTCTTGATGAACTACAACAATCATGCCATGAATTTGG
ss524905065	A/C	0.168	GQ02817_L04	LG06	161.7	AATGGAGGAATTGGGAAATGCAGCAGGTCCTCGGATGGATGCCGTCAATA	TCAATGCCGTGAATTCATGCAGTCTATCAAGTACATCCAAGTTACACTCC
ss524905066	T/C	0.102	GQ03519_K15	LG06	27.2	AATATAGTGCCACGTAATCCTCCTTTGCCAACTATTCAGCATGATGCTGC	CCGTCAAGCCTTCCAGACTCCACAAACTTCCAATCTACGGCTTCACATAA
ss524905070	A/G	0.476	GQ03314_B10	LG04	6.8	AAAGGCTTTCAATTCAAGACACATCCAAACATTAACAAGGAGTTATTTTC	AAGGAGAATTTGTTAGGACTCAAGGATCCTAGCAGGCCTTTTCCTGCTGG
ss524905073	T/G	0.445	GQ03908_E19	LG11	139.8	GCTGATAGTTTTTGCATGTCGTTTTGTAGATTAAATTTTGTCTACAAGTA	ATCAGTTTGTCTTGGTTGCCAAAATGCTTTTCTTTTGCAGTGCTATTCAT
ss524905077	T/C	0.072	GQ03210_O18	LG02	1.6	GGGTTTGGCCTTTATGCCGATGGATTTCGAATCAGCTAGACCCAAATTTA	CTCTACGAGGCTTGTTTCAGAGCTTGCAGGGCTTTAATATCGAGATTCCG
ss524905079	T/C	0.137	GQ03320_D24	LG10	63.6	AAGAGGTTGCAGTTGTGGATGTGGCAGAGGAGATCGAGGTTCTTGTGCCT	CCGATGTTGCGAAAGAAGGGCAAATGGGTGTTCAGTCTTCTTGGCTGGTT
ss524905082	T/C	0.264	GQ03112_E04	LG08	27.4	CAGTGATGTTGGCATGGTCGGGGAACTTGTAATAGTAATTCTTCAGCGAC	GTGTAAAGTGAAGAGGATTGTTTTTGAGCGGGACATTGCATATTCTGTAA
ss524905084	A/G	0.343	GQ03905_P03	LG11	24.2	GGCATGATGCTATTAAGAATATCCTACTCAGTTTTGCAGAAGAGACCAAG	CCATTGGCTTTGATTCCTTGGCAAGTATAAATGTTTAAAAGGTGACATGC
ss524905085	T/G	0.345	GQ03712_K15	LG06	98.6	ACTACAAGGTTGAAAAGTGGGTATCCAAGATCTCATATTCAGCCTCCCAG	TGCGTTGGAATGGTGGGGATCTTCTCACGCTTGACATCGAGCAGGGCCGG
ss524905087	T/C	0.407	GQ04101_B06	LG08	133.0	GCCGCATGTTATTGTGCTGTGTTGGATGAATAATTTGTCGCAGTCAAGTT	TTCTGTAGATGAAGAGCTTTGGGAAAGGGGCAGTTTCCCCTTTGGTTCTG
ss524905089	T/C	0.104	GQ03807_O07	LG03	20.4	ACTACATTTGTTCATTGCACTGAAACTCCGATACCAGCAACTCATCCGTT	GGTACATCGATCTCACGGTTTGGCTTAAAAAAAAATAGTTTCTTCCACAT
ss524905091	A/C	0.058	GQ03918_F11	LG09	143.7	ATTTCATTTGAGCTTTTACATAGAACTTTGACTGCCACGTTAATTTTGGT	GTCAACATCATTCTGGTCAAGTTATACATGGCAGAGCATAAATACATTAT
ss524905103	T/C	0.425	GQ03103_N15	LG07	184.3	GAGGCGGGTTTTATACAAGCTTATTTCAGGAATGCATTCGTCTATTTCAG	TCATATTGCTAAAGAATATCTACTAGATGAAGGAAAAAATTTATGGGGAC
ss524905105	T/C	0.311	GQ03818_J22	LG07	45.0	TTGGGATTATGTTATGGTTGCGGAAGCGCATTAATGGCTCTATTTTGCTAGTAGAACACAAA	AGTTCTTCAAATAATTGAAAGAGTTTCCGTACAAAAAA
ss524905107	T/C	0.126	GQ0072_P11	LG06	2.7	CAAGAAAGCATAAGACTAAGAGTCAAGTCCTATCTGGTGAAAGGTTTCAG	GAACTCTAAAATTTTGTGCAAGGTAGAATGTTGTTTGCTTTGATAAGAGT
ss524905112	A/C	0.223	GQ02821_A18	LG03	152.0	TATATATCCGTTCCATGTTTGGATTCCTTCCATGTTTTGATTATGCTTTT	TATTTACTTTTAAGTTTTCCACTGGCTTAATTTGGTGGGGCCAGTTTGGA
ss524905114	T/C	0.346	GQ03204_E24	LG05	0.0	GGCCAAACAGCTACTGGTATTCGCCCCACCTAATGGTCGCATATATTACT	TCTCTCATCTCTAAATTGGAGATCTGGATTGTACAGTTATTCTACCACCC
ss524905319	T/C	0.443	GQ03810_N15	LG10	51.1	TGATACACAGTAAAATTTTGGTGCTCGGTAAAAGAAATTGTAACACATCC	CTGCTTAGAAGTTTTGAGTGGCAGGTTGCTGGAATGTTTTAAAATGTAAC
ss524905349	T/G	0.297	GQ03323_C11	LG03	158.2	TTTGAGAGCTTAGAATTGTGTAATCGCTATGGCTTGTGCATGACTCATAA	CCAGTAGTCGAGACTTTTATTTATTAGTTATATTACTATATCTTGTCGAG
ss524905370	T/C	0.113	GQ02903_G15	LG06	75.4	CTTCAATTGTCCCCCGTGAATTTATAGCATGGCAATTTAAGGAACCTTTT	ATTATCTAGTTGGTATTGATTTTTCCATTTCAGTTCTCTTGCAAATGAGA
ss524905381	T/C	0.445	GQ03901_P21	LG04	43.1	AAACTTTCGTGCCTGCAGATATGCATCATGGTATGGAAGTACGTCTAGGC	TGTCAAAGGGGCCAGTTTGCCGTTCCTTCATGTGATATGGTTTTATTGTG
ss524905392	T/C	0.413	GQ03507_B21	LG10	101.1	TATTTTGAAGCTGTTGTGGGTGACTTTGGATTAGCAAAACTTCTGGATCA	AGGGATTCACATGTGACTACAGCTGTTAGGGGTACTGTTGGCCATATAGC
ss524905394	T/G	0.178	GQ03316_G03	LG01	93.5	TATGCCATGTTCAGTTCTGTAGTTAGCCCCAGGTATTGCCCGATCATCTG	TATCATACATAAGTTGTACATTTCCGAACAGCTACAACTCCTTTCATAAC
ss524905397	T/C	0.048	GQ0259_K05	LG05	146.6	GTGTGAGATCTGAGATCTACCGATCAGCCAAGaaaaaagaaaaaaTTATG	GTGCCCTCTCCGTTAGTGGATGGCATACGCACCATTACAAAAACTTTGTT
ss524905403	A/G	0.192	GQ0168_P03	LG06	25.9	CAGCCTCTAATTCCATGAATTCGCCATTAAATCGAGGACTGGGCAGAGCA	TAAAAACGCATCCAGATGAATTGGACGCCAAGTGGGAAGCCATCTGATAT
ss524905404	A/C	0.131	GQ0073_P04	LG06	132.6	CAAGTTCCTCACAGCCTTTTGGGCTGATCAGGGACAGGTCTCATTTACTT	TGGATTTACACACAAATGAAAATGTCCTAATAAAGGGAGAGGCCAACAGA
ss524905406	A/G	0.149	GQ03806_D16	LG01	171.1	TTCTTACCAGTGTCGGGGAGAAGTTGGAGCCGTCCGAATTCGATGAGTGG	TTCGAGAAATTAAGGTCGATTCTGACGGAAACATCTGCTATGAAGATTTT
ss524905410	T/G	0.474	GQ02809_K09	LG05	142.5	TATAAGCATGTTGTTTCATTTGAAATCAAAAAACAATAATTGTCTTCAAT	GTTAGTGTCTGGTAAGAAGCAAAGTTTTTCTTTATGCAATTTGAAACTCC
ss524905411	T/C	0.065	GQ0025_O04	LG06	99.1	GGTCAGGCGCAGAATCTTACATAGCTTCAAGAGCCACCTACTATGGGAGT	CAGATTGCCTCGGAACTGACGGTGGAGCGTGTGGATATGGGTCCTTCGGG
ss524905415	A/G	0.450	GQ0203_O08	LG04	92.5	TCTGATGGACATTATTCCAGGGTTGTGAAGTTCATTGCTGTAAAGTTCAT	TTGGTTGGGGAAACCCAGCTAGAAAGCCAATGCCTTCTTGATATTCTGGG
ss524905417	T/C	0.268	GQ02825_H10	LG12	103.6	ATCGGCTGCAAATGTAATATTATTCATTAACAATTATATGGATACACAAC	TAGCTAGAAATTGTTCTGTCCCTTCACGGGATTACTTGTAAATCAAATTG
ss524905427	T/C	0.043	GQ03515_N01	LG07	97.0	GTTTGCCAATTTGAGTTGTTGGTGCAGCCTGCACTCATTTCAGGAAGACA	GAGGCCGATATTTATAGTCAACTGATGATTTACTAACTCATAACTATGTG
ss524905435	A/G	0.397	GQ03709_J01	LG01	94.1	CCCTAGACACCTTTTAACGTTTATGTTTCGTGTATTGCTCTTTTAATGAA	GATGACTCTGGTTTAGTCGTGGGACTAGCTTATATTTCCATGGACCCCTC
ss524905439	A/G	0.335	GQ02813_D01	LG05	21.7	ACTCATATTTTGCACTTTCTGTTTATGTTTTATAATTTGTTTTTCTATTA	TTAAGCCTCTTCAAGGGGCTGAAGACAGGATAGTAGGATTCGTATGTAGT
ss524905440	T/C	0.157	GQ03119_A12	LG08	15.0	TGTTCATCCTATTGATCCTTCTTGGCATATGTTGGGATTGGGATACCAGC	TGAAACAAATCTCAATAATGTTCGAAAAGCTGCTGTTATCCACTACAATG
ss524905442	T/C	0.391	GQ03302_P12	LG12	69.4	ATGTGGTGGACAAAGTAAAATGTCTATTGTAGAGTAAATGGTGGCATTTA	GCATAAAAGACATTCGCACTGCAATTTTCATTGTGATATGCTGTGCTCAG
ss524905447	T/C	0.061	GQ03232_K24	LG05	77.0	TTGGAGCTGAAGAGCAAGAGAACCCATCGTTTTATAACATTCAAGATTGA	GAGAAGCTTCAGCAGATTACCGTGGACAAGATTGGCAATCCTGGCCAAAC
ss524905451	A/G	0.308	GQ0197_M23	LG04	67.9	TAGATCAATACCATCGCTATAGAGTTATTTTTTAATGAATCTCGACCATT	GTTTTTGTATTTGATATTTTGAACGTYATATTTCTGTATTTTATCGATGG
ss524905461	T/C	0.407	GQ03326_I15	LG05	149.8	AAGTATTCGAGATAGAAACATTCCAGATCTAGACAGTTCCCTTCTACTGA	TGCAGTCTCCAAAGCTAGCTTTGTTTATGAGATTCGTATCTCAAGGCATG
ss524905463	G/T	0.051	GQ03707_O20	LG08	41.7	AATTGTGGTCTCAGGTGAAGCATCTTCTGTGTGAACCATTAAAAGTCTAC	TTGGTCCGTTGCACTTGTATATCTATGTTTATGRAATTTTATTATTATAT
ss524905472	A/G	0.277	GQ0207_D04	LG06	88.6	CAGTTCATGACTGAATATGTTGTCACTCGATGGTATAGGGCTCCTGAATT	CTTCTGTCATGTGACGAGTATGGTCCATCTATTGATGTTTGGTCTGTAGG
ss524905473	T/G	0.450	GQ0256_F18	LG03	79.6	ACAGAACAAGCAAGATCCCAGTTCACACAACACTACAGAGTCTCAGCAGC	ATTCTGCTAAATCCAGAAATACATCTTCTATCTATAAATATATATAGGAA
ss524905475	T/C	0.386	GQ03013_N05	LG11	147.6	AAAGGAAAGAGCGAGAACACCATACTGCTC	GTTCCCTTCGTTATCTCTTTCTTCGGCCCTTCCTGCTCACACAACAGGAAAGAGGCTGATTCTAACTTTC
ss524905509	T/G	0.202	GQ04011_B15	LG11	141.3	TATCCATATTAGTAATCTTTCATGACAAGTTGTTAATCAGCATATCCATA	TAGTTTGTTGTGGAGTTGTTTTTTCTTTGCAATGTTTGCAAATAATATTT
ss524905514	C/T	0.193	GQ03712_P14	LG03	79.1	TGACCACGATAACCTCATCACACCTTCCTGTAAAAAGACCAACAGTTTTA	AACAGTTCCATTATTTTCATGTAAGTAAACACATGGATATATATCTACTA
ss524905516	A/G	0.044	GQ03611_C23	LG12	128.5	CAGGGGAAAGAAGGGGATAAATGGGAAGGGAAAATTTTGAATGATTTCAA	ACCCCTGTCTGGAGGGTCAGTTGGTCCTTGACTGGAAACATTTTAGCTGT
ss524905523	T/C	0.090	GQ03222_M16	LG08	52.1	TTTTCAAGCCAAAGCGTGCCGCATACTACTGTCATGAGTCAAATATGACT	CTTTGTAAATGTGTTTGTAATAGGCAAAGTGGAGGTCCCTTACCGGTTTT
ss524905525	T/C	0.455	GQ04008_F14	LG09	108.9	AAATTAGACATGTTCGGCAAAAGCAATGCCGGTTGCATGAATCTTCATGG	TATGCAACATGCTTGTTTGCAGTGTAGTTGTCAGTTGTCAAGTTTGGTCA
ss524905528	T/C	0.381	GQ03615_J11	LG04	111.9	ACCGGGTACTCTGAAGCAGACCTAAAAGAATGCGCACACTTCATGGTTAA	TTTCACCTGAATGCAGGAGGAAGTAAGCTGAGAGTTGTTCATAAAAAGTA
ss524905530	A/G	0.285	GQ04102_B21	LG10	68.6	TATTTGGATTTTAAGATGAGCAAATGACTTTTGCATGTATAGAGTTTAAA	TTTAAACACTTTGGATAGAGGGTTATATTTGAAGAATTGATATTTTATGC
ss524905539	A/G	0.064	GQ03010_M21	LG05	58.1	CATTTTGTATTATCTATCAAGGCAAACTGCATTGACTCTACCGTGCCAGC	GAGGCAGTGTTTGCTCAGGAAGTTAAGAAGTTACAGAAGGAGCAATTTAA
ss524905541	T/C	0.075	GQ0168_K24	LG07	172.2	TTCAGTGCAGTCGTCAGAATTTCTTGTGGGTCATTCGCCCTCCTCCAGGG	ACGAAGACATTGGGGAATTTTTCCCGGCAGGCTTTGTGGAAGAAACCAAA
ss524905564	A/G	0.096	GQ0165_A21	LG03	0.6	GTAAATTAGATCCGGCTGATAAAGCCAAGATCGAAGAGGCCATCAATGGT	CTATCAGCTGGCTGGATCAGAACCAGTTGGCTGAGGTTGATGAGTTTGAA
ss524905569	A/G	0.350	GQ02782_G07	LG01	59.0	GCACCAGAGGGAGGCAGCTATCTGCGCTCTCTCTATAGTAGTATTGTCAT	GCGGATGTCTAATATATGTAGGAATGGGCTTTCAGTCTTTTATTTGTACG
ss524905578	T/C	0.123	GQ03508_K14	LG02	99.0	AACTTTTGACAACCCTGAATATGAGAAGGTTTTTCTACCATCTTCATGTT	ATTCCATTTAAATTCCTATGAATTCATTGCCAAAAAGGAAGATCTGATGG
ss524905580	G/T	0.149	GQ02829_M04	LG01	77.0	AAGCAATTATTTCTTTGTATTTGGAGTTCAGTAAATAACTATGTTGATTT	GCAGGAGGAATACAAGGACAATGAAGAACAGGGTRTTCTAGACTGTGGCC
ss524905595	A/C	0.064	GQ0195_G24	NA	NA	TCTTTCTTGATCAGCGATTGAATTAAAGCGTCGTGAAATAAAATAAAAAA	TCTGCAAGAAACTGTGAGGTTCTAGGTTCGGATCCTGCCGTTGTACCACC
ss524905599	T/G	0.035	GQ03118_M07	LG08	158.7	GACATGATGGTTTTCCATCCTCCCCGTGTGTATGTAGATAAAGGCAGTTT	CTGGTTTTAATTCAAGCTCCTCAACTGTATGTTTTTAACATGGGTGACCA
ss524905602	A/G	0.386	GQ02814_C19	LG04	4.6	CAGATAACTTTGATACATCTTTGTGTATACTACTGAGAAAACACTATGGG	GAGTGAATAATGCCCGCAAAATGAAGCATACCTTGCACAAGCTATGAGCT
ss524905609	T/C	0.158	GQ0255_A18	LG02	93.9	CACAACCAAGTCGTATTCTTTGTAGACAGTGTTCCGATTCGGGTATTCCC	AACAACGAGAGGTTGGGAGTCCCATATCCGAAAAAGCAGCCGATGAAGGT
ss524905613	A/G	0.358	GQ03201_P24	LG06	11.7	TGAGAGCGGAAGACATATATGTTAGAGAACCATAATCATAATCTACTAAA	AATACAGAAAATCAAGGAAGCATTTAGCATATGCACCAACCAAGCCATAT
ss524905637	A/G	0.016	GQ02808_D15	LG04	57.0	GGCGCGAACTGGTGTCTGTTAGGCGGGCCAATGAAGGCACCATTCTCTCT	CGCGTCACCACATTGTCCAGCAATCGAACATTGTCTGCCAGGAATATCAT
ss524905642	T/C	0.202	GQ03316_H18	LG04	9.6	ATAGAATTGCTTCTTCTGAGAAGCGCAGTGTAACATTCTTCAAACTGTTA	GTTCGCTTAAGTTAAAATTAAAATCTAGTGTTATAATGGGTAGTCAGTAG
ss524905650	T/C	0.098	GQ03701_N07	LG08	23.9	TAAAATTCTTGTCATCAGACAATGCCAATCTGTGTCTGATGTAGTAATTT	CCCCCTGTTCTCTAGAGGGGTGGAATTTGTAACATATAGGATAATGCCAA
ss524905658	A/G	0.234	GQ04109_P04	LG08	146.1	AGCTTATTAAAAATGCTAATTTGGGCCCAGAGGCAGCTTGATGAGAAGGC	TGTTATCCTCATATTTCTGATATTGCAAAGGCAACACTAGAAGATACTAG
ss524905662	A/G	0.099	GQ02816_M13	LG03	126.8	TTTATTGGTGCAACTGCACATCATCAAACACATAATGATCAGAACAGCAG	TACATATGACATTCCAAATGTATAAATACTACAAACAATCATGGTCCTTA
ss524905672	A/C	0.200	GQ02906_M07	LG01	94.2	TCTTTTGGATTCTGCTGCTGCAATGGAAGGCCTATTGTTCATTGGACTTT	CTTTTTAGGATGAGACATGTCTTAATGTTTTTGGCATTGGTTTAAATTAG
ss524905676	T/G	0.265	GQ02805_P05	LG12	16.2	ATTTCTTACTGATAAGTTATGGGATGTGTGAATATCAGGGGAAGTTATCG	AAGGGTAACAAGAGTTATTTTGAGCAATTTTACGAGTTGAAAAACATGTT
ss524905687	T/C	0.228	GQ03615_M23	LG06	87.7	CCTCACAGATTCAGGCCGGGTACTGTTGCCCTCCGTGAGATTCGAAAATA	CAGAAGAGTACTGAACTTCTTATAAGGAAGCTCCCCTTCCAGCGTCTGGT
ss524905692	A/G	0.454	GQ03105_I04	LG08	15.8	CTGAAAATTATCAGATTTTTGATTGGTCATTAACTAGAGATGATCATGAG	AGATTGGCGAGCTCGAGCAAAAGAGGATTGTGAGGAGAGATGGACTCATT
ss524905703	A/G	0.201	GQ04106_J07	LG02	127.8	CTCTGCAAAGATTGTGAAAGTAGGCTTGATGTTTGTCCCTTGTGCCGGTC	TTTAAAAGTGATAGCATGCAGATCTATATGTCATGAATTGCCACTGTGAA
ss524905704	G/T	0.166	GQ03813_A11	NA	NA	ACSATGGATCTGAAGTTTACTTAGCCATATCTGTCTCTCTTCGTTGTCAT	GAATGTGGTGATAGCCATTCAAGTTTTTGATTTCACACTAATTGTATTTT
ss524905708	T/C	0.177	GQ03111_N19	LG12	106.0	GCAGAGAAAGAAAGTGACAAGATCCTAGGCGTGCATATTATGGGTCCAAA	GCTGGGGAGATAATTCACGAAGCTGTTATTGCTTTACAATATGGAGCATC
ss524905712	T/G	0.186	GQ0195_D01	LG06	49.8	ATTAACAGTCGACATGTCTTGAAGATGTATCCTGTTGTCCTGATAAACAA	ACTGTATATATTCCAAACAAATCTGAAAAWTTTCATTTCTGAAGAATAAA
ss524905718	T/C	0.322	GQ02822_F20	LG09	94.6	GGAATAAACTACGGGCAAATAGCGAACAACCTGCCATCCCCGTCCGAGGT	GTGGAGTTGCTACAGTCTTCCAACCTGACAAACGTCCGGATCTACGACGC
ss524905736	T/G	0.174	GQ0256_L14	LG08	18.3	CGCAAGGTTGAGAAGAAAACAATTGTCGAAGATGCGGAAATTAAGGGGAC	CACTCTCATTTGAAGAAAATGTCTGATGGTCCAAAGAAATCAAGGGCGAA
ss524905748	A/G	0.256	GQ03311_L15	LG01	76.4	TTTTTTTCCATTTTGTTATTTTTATAAAACTTGATATTTTGGACCCAAAA	TATCTGGTCTTTTAGCTGTTTTATGACATTTACCCTAGAGTGTAGCTGGT
ss524905775	A/G	0.310	GQ03814_A20	LG04	126.2	GTGAATAAGTATACAACAAATAAAAGCAGGATAAAGTTGAAAAGCTAAAG	CACTCCATAATAAAAAGGAACAACACCGTTCAATCTTAGACATCCAATTA
ss524905776	A/C	0.266	GQ03709_E03	LG08	101.0	TTCACCACAAAGAACTTTAAAAGCTTAAGTTGACGAAAGACATTACTCAA	GAACACTGCAGGAATACAATACATGCAGCCACTGGGTGTATAAAACGGCA
ss524905787	T/C	0.184	GQ03703_A16	LG01	94.4	TCAAAGGATGGAATTAGATGCAGATATCGATCACTTTCAGGAGAGGCCAC	GACACAAATCTCTGTGTGAAAGGTCTGGCTGAATTGCTAGCATGGACATG
ss524905799	A/C	0.105	GQ02901_J23	LG10	68.5	ATGTATGGGACTTTGTCATAGATCTGGTTTTGATCTGAGAGCTCTCCAAG	TGCTGCTGGTATTGTATGAGACCTTAGCTCATGGACTGGAAGCAAACAAA
ss524905831	A/G	0.046	GQ03315_K24	LG12	121.6	TTGTTTTTTGGTCTATGTTTTGCCAAAGTGATCTCAGTTTTTTTATACTT	TTATTTTGTTCAGATGGTTAAATCTTTAAATATTTGAGAAGAGATTAAAG
ss524905836	T/C	0.058	GQ0201_L21	LG04	139.6	CTGGATCTTGCACTTGCTCGTCTGATGTATCTTATGGAATGATGAAAGGT	CATTATTGGCTAATAGGTCTGTAATCAGTCCTGTTGGCTTAAAATCAAAC
ss524905841	T/C	0.039	GQ02811_C24	LG05	71.0	CTTATTTGAGTTGGTCGTAACAGCTTCTATAAGCTATACATCCCTGCAGC	AAATCTGTTATGTAATGAATTTCCAATAACATTTTGAACTAGACGTTATA
ss524905854	T/G	0.271	GQ03105_I22	LG12	54.3	ACTGTCAACTTTTTCTTATAGATACAATGGTAATGGAAAGATGTTGATCT	CCCATGTAAAGGAAATCTAATAGAAGGATGTCCAAAGCTGTGATCAGCTT
ss524905857	T/G	0.229	GQ03009_M16	LG10	31.7	TTAAAATGGCAATGAGAAAAATGACGAATATTAGCCATAAAAAATTAATA	TAGTCAAAATCTGCATGTTTTTAATGCGGTATTTGTTACAGAGCTTTTTT
ss524905859	T/C	0.394	GQ03002_O10	LG03	68.5	CATCCAAAATTGGAGTTATCGAGTCTTTACTGGAGAAGGTGGATATTCTT	TCCTTGGAGGAGGCATGATTTTCACTTTCTACAAAGCCCAAGGGCTTAAA
ss524905863	T/C	0.063	GQ03511_H09	LG05	22.8	TCTCATTATCGTCAGTATACGGCAGCGGCGGCCGAAGCGATGAGATCAAG	GATGTGGCAGCGCGGGAGTTTCCAGAGGTTAGCAAGGCAGGCAGAGGCGG
ss524905879	G/T	0.167	GQ0133_N18	LG09	141.7	ATAGTAGGCTATGAATRCTGTTTGTTTAAGGTTCTCTTGTTGTATTCTGG	CAATTGGGTATTATCTGCATGTTGAATTTTTAGATTGGAGTTTGGTGAAT
ss524905884	A/C	0.189	GQ03316_I04	LG12	64.3	AGTTCAACCTTCAGTTATTTTTATATTCCGATTATAAAACCTTCTGCAGC	GATTTTCTCATGCCTCAAATCAGTCATTAAAGTCAGCATGCGCTTTTTGT
ss524905890	T/C	failed SNP	GQ03011_B21	LG04	65.8	GATTGGGACGACAGCGATCCAGAGATCATCGGGGGATCGAAGCCGGCAAC	AAAACTAATTATCTTCAAGCTGCATCCAAGAATTTGCATACTGAAAGAAA
ss524905891	T/C	0.247	GQ03303_I18	LG01	94.3	AAAGCTGGTGGATTGCAAAGAGAGGAAGATTATCCATACACAGGAATTGA	GGCTCTTGTAAGTTTGACAATACCAAAGTTGCAGCCATGGTTGCCAACTT
ss524905902	T/G	0.102	GQ03511_C21	LG08	78.5	GGAGATGTTCAAGGGGCATCTATTTCCACCATTACCAGAAAATAAAAATT	AAGTCACCAATAAAATGCAATGTGAGCAATGGATCAGCCATGATCTCAGC
ss524905918	A/G	0.252	GQ03217_M17	LG10	6.7	TATGAGAGCTCACAGCCGGAGACCCCATTGCTTCGACTAGGTTGGAACAA	CAAGATCCGAGGTTCATTGCTACTATTTTGATGGATAGTTGTAAGGTGGT
ss524905922	T/C	0.180	GQ03110_A22	LG12	127.2	GACGAATACATTGTTCCTCGAAACGCCCTCATGTGTGGGAGAGCCAGAGG	CGCCACACCCGCCCATAGATGCATCAATCAGCCTGTTACTGTTGTTCATC
ss524905926	A/G	0.143	GQ0196_D11	LG02	96.8	TATACCAGTGCTTTCTGCTGGTTGCGGGATGTGTAATAAATCCGAATGCT	CTGACGATGCAGAAATCAGGCCATTTTTGGGAAGAGGTTAGATCAATCCA
ss524905961	A/G	0.081	GQ03230_G16	LG11	57.2	TGTTCCATGTCAAGTATCCTTTCAACAGATGATAGTCAGTATAGAGGCTC	GGTGGAACAAATACTTTGGTGGCTGAAGGTGGAATTTTAATTAAGCAAGA
ss524905968	A/C	0.262	GQ03718_A07	LG03	11.9	ATTGAAAATAATTCTTATGAAGGGATCCAAAATTAACCTATCCTTTGCTT	TTTGCAGTGGGGTAATTGGTTTTATGCTGTGTTCRACTGAAGGGCCAGMT
ss524905970	A/G	0.074	GQ0204_E17	LG03	150.4	AAACTAGTATGGCTTGTTATATGGCCAAGTTGCAAAAATACTTAATCCAAAC	TGGATTCTCAGACTTGTTATATATATGCTCTTGGCCTGATGTAAAAAA
ss524905987	T/C	0.459	GQ04003_D05	LG03	119.3	CCTTCCAAACGTGCTACATGGAAGAGAAACAACACCCTTTCTCTCCGACG	TATCGTTAGAATTGAGGCCTGTGAGAGTGCTTATTTGCAAAATTTCTTGG
ss524905992	T/C	0.340	GQ03115_J17	LG10	35.3	GCATGCAGATATTTTACTTTCTAAATCACTCTACATTGAATTTCGAGAAA	TCAAAGGCATATACGTGAATAAGTGGAAGCTGCTTCTTTGGGAGATCAGT
ss524905998	A/G	failed SNP	GQ0208_M02	LG04	133.8	GTGTACTCGAGCATATGGAACGCAGATGATTGGGCAACTCAAGGCGGGCG	GTGAAAACCAATTGGACTTACGCACCATTTGTGGCTTCCTACAGGAATTT
ss524905999	C/T	0.220	GQ03405_H01	LG02	150.4	CTGTTTGGGATTATTTTTCAAAGGAAATGAACCTTTTATTGAAAAGCTTT	GAGTGTGAAAGTCTGGAATTGTTATGGTTGTTGATATTCTCTCTTTTAAA
ss524906003	A/G	0.290	GQ03307_O04	LG09	68.4	TGGCTACGACGATCGTAATTCACTGGAGGGAAATGGTGTTGATTTTGGAA	GGATTGGTTTGCAAGTGCTATATATATATATATTTTGAAGCAGAGAGATT
ss524906014	C/T	0.474	GQ0049_C16	LG08	149.8	TGGCACACAAAATCAAGGTACAGCAGATCTTTTAGTATTGGCTAAATTTT	TTTGCAGAGAACTTATTCAATGAAAATGGATGGACAGATTTTGAGGTTTT
ss524906017	T/C	0.055	GQ03232_E19	LG03	5.5	ACCTATATAAAAGACATTATAATGGTTTGGGGAAGCTTATGTTTTGTCCA	CTAAGTCAATAAAGGGGTCAGTTGCAAGCTACAATTCTGTAAATTGATGT
ss524906019	T/C	0.181	GQ0207_I11	LG12	70.3	CTCTTCCCAGAGGCACCAACAACATCTTGTACTTATGTATTTGCCATGGA	GATCAAGAAAATCTTTCGTGGTGGGACTGGCCATAAGTGGATAATTTGCT
ss524906022	A/G	0.109	WS0087_G17	LG01	80.5	GATGAAGTCGCAAAAAGGTTCAAATTAGAGGCAGGCACATTTGATCTGAA	TATTTAGATGATGATCATGAGTGGGTTTTACTAGCATGTGATGCGGATTT
ss524906024	C/T	0.053	GQ04108_P21	LG07	193.5	CCTTCCAACTGATTGCAAATTTCAAAGCAAAACTATTACGTATTCTTTTT	TTGATTTTAGTTGAATTCCCATAAGGCAAATCTCAACTTGCCCTGTACCT
ss524906038	C/T	0.408	GQ03710_L14	LG05	148.0	GTCTTGGTTTTCTGTGATGCAATGCTTGTGGGTGTTTTTGATGTAAGTCC	ACCTCGCGAGCTCTCTTCTCTGAAATATTTATATGTTTTATTGTTATTGT
ss524906053	A/G	0.013	GQ03105_F08	LG09	141.7	CGGCATTGTTCACATAGTATTTTGATTGTATACATACTGCTGTGCTAATG	TGTTTTGTTTTAATCAGGAAAAACATGTTCCCATTGTAACAAGAGTGTCA
ss524906054	A/G	0.230	GQ0025_F11	LG08	143.9	AAATGCTATGAGGTATCTAATCTTTTGAAGCATGCGTAATTGGGGGAGTG	TAACATGAGACTAATATGTATTGATGTGGCACGGGGTGTCGGGTCTGCCA
ss524906060	T/C	0.281	GQ03307_L18	LG07	97.4	CCATTGTCCAGGCGCCGCACGGATTTGAACCATGACCGTGAAAACAATTC	CATACTGCTAACTCACTAAACAATATTGCTCTGTAACGGGAGAGACCATA
ss524906062	A/C	0.117	GQ03813_G15	LG11	140.5	GGCGAAGCATTTGGTTTGCATATATTGACCTATCAAGTGGATGTTATTAC	GTTAATGCCAAATGGTTGATGATGCTTACAGAAGTCTTCTCAACCAAGGT
ss524906072	T/C	0.283	GQ03118_J01	LG03	68.8	TATCTTTACCACTATCGATGGCCACTTATACTTCAACTCTACGTGAAAAT	CATCAACATTCTTCATGTGAAATCCAACTTTGAAACCCATGTTGCAGATT
ss524906077	A/C	0.051	GQ03712_H04	LG02	166.7	CCTCGTGCAAATGGAGGAAATGCTGGTGTATATATGCCTCCGTTAAGTGC	GCTGAAAGAACTCCAGCTCTTTATGCTTCTTCCAATGCTGCCGACAGAAG
ss524906083	T/C	0.398	GQ03706_G05	LG02	22.9	GGAAACCTGGAATATTGAGATACATATCCAATTACGAAAGAAACCTCTCT	GCTGAAGATGAAGTTTGACCTCAGTGTGAGTGCCACTCGAGAGAATTCTT
ss524906085	G/T	0.430	GQ04105_K15	LG10	5.9	TTGTGAAGCAACAAAATACATGACCAAGAAAAAGAAAATACGCAAAACAA	GAGACATGAACAATGGCATATTTTACCACACCTATAAAATTTGGATCTTC
ss524906086	T/C	0.496	GQ0201_E06	LG09	8.5	TGGCGTGGATTTTACCAGAGTATCAGGCCCACTCAAATGGGTTTGTCGCT	AACATTGACATGTCTTCAACGGCTTTTATTGAACCGTTGCCCGTAATTGA
ss524906090	T/C	0.449	GQ02905_K18	LG08	20.1	CCAATCAAATTTAATGGCTAGTTTTGTGAAGGATCAATCGAAGAACCATT	ATTTAACTTAATTTTGTGTTATTGGGCAAAGCTTTTAACTTGATGCAATG
ss524906092	T/C	0.482	GQ0204_F05	LG05	134.1	CAAGCTAAAGATAATGGCATGAGATTTCTGAGGCCAAAAGAAGAACAAAA	GATGATTCTGGTTTTGGGAACCAATTACCTTTCAATCCCACAAACTCAAC
ss524906093	A/G	0.442	GQ0205_P06	LG04	136.9	GGATGGCAGTCCAATAAGCATTTATTTTGTAATTTGCTAGAATTTTGGCT	ACCAAAATTTCTTTTGGGGTTTTCTAGGGTCCAGTGAAAGATGAGTTAAC
ss524906099	T/G	0.018	GQ02814_L01	LG04	95.6	GCCTCTGCGGACAAAAGCGTGAGAATATGGTCTGCAGGGGACGGAAGTGC	AAGAGGGAGCTCCAAGGCCACGCCGAGGGCGTCTCCGACATGGCATGGTC
ss524906106	A/C	0.186	GQ02901_I15	LG03	116.8	GGCACCGCTCCGCCCGCCCTGCGCGCGATCCACGTACGTATAGTTGATCG	TGCCATCTGCACTCCGCACGTGATTAACAGAGGGGATTTATTACCCATTA
ss524906107	A/G	0.233	GQ03205_L07	LG06	132.3	TATGTAAGTTATGGTCTTAACAGTGTTACCCCGGTGAATCTTGAGGATTT	TTCTCTTCTGAGATGTCATTGCAAGGGGTGGCAGATTCAGAGCCCTCTGT
ss524906120	A/G	0.173	GQ04101_J19	LG07	177.0	AGCAGTGGGGGAAATAGCAGTGGGCAGCAGCAGCAGCAGCAAGCCCCCAG	GGCCAATGGTAGAAATACTTACTTTTCTTTTATGTTTTTATTTAATTTTT
ss524906125	T/C	0.429	GQ0023_C12	LG09	8.4	AAATACCGATCTGAAGCCCTGGAAATTTGCAGTAACAATGGGGTTAATTG	TCGTCTTGGCCCTTTTTCTCAAGAATGGATCTGATGCTGCGATGCCCGAC
ss524906129	A/C	0.404	GQ03913_N04	LG02	169.9	TGCATAACCTTTATGATATTATAGACATGTGCCACATGTAGCTTCTTCAA	AACTAAGAGAGATGAAACAAAGGGTGAGCGGACAAAACATCATAGGGAAT
ss524906131	T/C	0.465	GQ03227_I23	LG07	27.7	AGGGAAACTGGCTTCGTGTGGCTTAAACAAAAGAAGCCGGTTGAATATTA	AACAAGAAAATTAAAAGAATAGTTGTCTATGGTACTGAAGTTACTGCATA
ss524906138	A/C	0.080	GQ02011_J08	LG09	19.8	CCAAGGGATACAATGATCTTGCCTTGCAGGCATATGTGTCTTTGCAGTGG	TGTGCAAAAGTTCTCCGGTTCCAAACAAAGCGATGCCCTATTTGTCGTCA
ss524906142	T/C	0.029	GQ04103_N20	LG07	107.4	ACAACGACCAAGGGTGAGAGGCCAATTTGTTCGTCAAACAACGCATGAAA	TGCAAATGGAGAAGGTGATTGATTGGGGTAGCGTTTAAAACTTTCACCCT
ss524906145	T/C	0.293	GQ0048_P22	LG09	72.8	TTCTCTAGTTTTGTGACTGAGTGATTTTAAAATCAATATTTCTTCCCAGG	CTTTTGCTGTAGTCCTGAACTGAAAGAGTAAGATTTTGAAGGATCACATA
ss524906147	T/C	0.388	GQ02830_I01	LG05	80.7	TGGTCAACACTTGAACTCCATTTGGGATTTTTGTTCAGACGGTTCACTCG	TACTTTTCTTTTTATGAAACGAACACCAAGGCATTACGTTTTATTCATGT
ss524906158	T/C	0.474	GQ0206_M13	LG12	126.2	CTGTTTGCTGGTCTGGGAGAATTGCCAGAGTCGTCTGTCTTTTTTTTCAG	AGAGGCTTCTTTGATGAGAGTTAAGAGGGAGAGGCCGAGTCAGAGAAGAG
ss538940317	T/C	0.205	GQ02908_A20	LG05	4.2	ATCTAGAACTATGAATATATAATGATAGACATGTATACCAAATATGCCTT	GTCTGTTATTTGGTCTTCAAGTTCCAAAGAGATGTCCATGTAGGGTAAGG
ss538940369	T/G	0.236	GQ03712_E21	LG10	69.1	CATGGCCCTAGTTAGGTATTCGGCCAAGCGGCGTGTAGTCTTTGAATGTT	WGCAGGTTTTTCTGTATTGGAAGATAATCGATCAGCTCCTCTGCTTTCTT
ss538940374	T/C	0.360	GQ02904_O17	LG04	49.1	TTCTCTTCATTCCCAATTCGTTTTTTCAATCTAAATTTCCTTACCCACTT	GTTCATTCAGTAGATTGAATTAATCTGAAGGGAATTTCAATTGGATGGTT
ss538940378	T/C	0.061	GQ03004_K06	LG07	166.1	ATGTCAGTGGGTTCAATACTGTAAAAAATATTCCATTAATTTCCCGAGTG	TTTTGAATGCTATGCAACAGGCCGRATAACAGAGCTGAYTATCAAAATAC
ss538940448	A/G	0.335	GQ03808_E12	LG08	30.4	GGTATGGTAAAATAAATCAGAGTANGATGGATTTCTGTATATAAATTTGT	TGATTAGGTAACTAGCACAAGGCGATCACCTAAAGTTGTCTAAGTAGGAT
ss538940471	A/C	0.428	GQ03705_O04	LG07	43.5	TTTATCCCTCCACATATGGAATTCACGTAGTTCCTTGTGAGAAGATGGTT	CTGAGATTTTTTTCTTGGCATGACAGTCTTTGTKGAATTGATTCTGATAA
ss538940500	T/C	0.279	GQ03203_C10	LG08	122.2	CATACTTTACAAGGCTCCTTCTGATGGCAAGTGGGGAGAGCATGAATGTA	GTGATGGTTTCAGATTTCCAATTTTTGGAGCAAGTGTTGGGTTCTGCAGA
ss538940554	T/C	0.133	GQ0041_H19	LG01	108.3	AGCATTGCAACATGATCGGATATTCACCGTTGGAAGACCATTTTCTAAAT	GGGTGAGGAATATTCTAGGCAGTAACGGTAATTGGGTGTGAAAGTTTCTA
ss538940561	A/G	0.069	GQ00410_I07	LG11	82.4	AATTGCATGGTTTCGCTAGTGGAGATGCCATCTCCTTTACCTGCAATATC	CAGCGTAAGCGTATTATGTGCCCTACATGTAGACACTGTACGGATTTTGG
ss538940617	T/G	0.344	GQ0043_O18	LG07	176.9	GCTAMCAACTCTTGGACGCAAATGCCAATTGGCATGGGAGAGGGGTGGCCTGCAAGGAAGGCYGGGACAAAACTRAGTGCTATAGTGAATGGCAATTTGTATGCTTTGGATCCTTCTAGCTCCTCAACTGGGTGCGA	ATTAAAATGTATGATCACGAAGAAGATGTATGGAAAGTTGTCATGGAAARAGTACCAATTGTRGATTTTACTGAATCGGAGTTTTCCTACCTGCTWATGGGTTTCCAGGGGAACCTTAATGTTATCACCMAACATGTGA
ss538940804	G/A	0.411	GQ01306_P15	LG06	125.5	TAGTTACCAGAGATGTAATTAGAATACCCAGTGTCGATATTCGTCCAGGTAGAGTGAGTCAGGGACATATTGATTATTCCCAATGTCCATACTACTTATTAGCTACAGGGAGTGAGGGACATATTCATTGCTCTGTTATCAGT	TATTTTTGTGTGCTATTTTTAATGGANCTGATTTACATACATAAAACTAATCATTGTTCAGTAGCCCAGTATTATCTGGAAATGCAAACTAATATACATATTCACTGCTATAGCAGTAATCTTATGTGTTATTTTCAATGGAGCTGAT
ss538940899	T/C	0.293	GQ0168_D02	LG02	39.8	CTCAGATGCTGGTCGTCTAGCTAANAGGACCCAGTGATCCCGACACTGCC	GATGCTGCTGGAATTAAGAAACCCTAACAAGCTTATCTCTCAGAGTAACC
ss538941016	T/C	0.046	GQ0198_L08	NA	NA	TCTGTGATCTGAAACAAATTCTTGAAATCGATTTCTCTCTCGCGCGCGGC	AGCAATCTGATCATGGCGAAAAAGCGCGTAGGCGTAGGCATAGATATGTC
ss538941018	T/C	0.435	GQ0198_P22	LG08	154.9	CTGTACTCTGTTCTGTGGGGAAAATTGAAGGATAATAAAGTCTCAACGGA	AAAAATTGTTTGGAAGCGCTTCCCAACTCTCACCTAATGCTCCCCATAAA
ss538941205	G/A	0.425	GQ0207_I11	LG12	70.3	CTCAGTTAGCTAGAGATTTGGGATTGCAGCCTAGGCAGGTTGCAGTCTGGTTCCAGAATCGGCGTGCCAGGTGGAAGACCAAGCAATTAGAGAG	GAATATGACATTCTGAAATCAAGCTATGACACTCTCAGGGTGGATTATGATAATTTACTCAAAGAAAAAGAGAAATTGAGATCTGAGG
ss538941279	T/C	0.432	GQ02512_H19	LG06	28.6	TGTGCGGTTCTCCAATTTTGTTTCACTCCCGAAGGTTACTTTTAATTACA	TCAAGAAGACTGGGATTGTATATGATTGTGGTTTGGTCCATCATGACATT
ss538941291	T/C	0.339	GQ0254_G19	NA	NA	GTATACCGCCGTGACAAAGCAGGCCTTCCCGGGGCGTAACCTGTTCCTGT	TTGTCTTATTTATATATATATATATATAAAGTTTGGTGGCTTATTGTGGG
ss538941338	C/T	0.002	GQ02772_F07	LG10	122.2	CAGAGATTTGGGGTTTTCTGCTACTGCAGGAGACCACTGATCTTCTATTGATAATCAGAGAATTGGGTTCTGTTCAGGACTTAAATCCTTTGTAGAAAACTATGGCGCTC	GAATAAGAACTCATTTAGAGATTCTGGGCAAKGATTAGAAATAGTTRCAGGGGCTGGTAGAATYTTAGATTGAGGAAATTGCAGGAAGAATGTTCGAATGGAGTTGCTCATGTTGGTTAASGGTTATTGCTRATTGGAAGAGGGGATTRCCGCTG
ss538941349	T/C	0.292	GQ02802_M14	LG05	111.7	ATCAGCATTCAGACTTGCTCACTTCATGGTTATAATTACCATATTCACTT	GGCTGGATTATAGTCACTGGTCCTTTGTTATTAGAATCAATTTTTTTTTT
ss538941351	T/C	0.489	GQ02803_C08	LG11	37.8	ATCTGGTAGGTCAGAGAGTTGCAAGACATGGTGAGCTCTTCTTTGGTTAC	GAGTATTTGCAGGTATGCCTAAAACATACAAAAATACATTCTTCAATGAA
ss538941374	T/C	0.275	GQ02805_P05	LG12	16.2	TGGAACTTTTCCCTGCAGAATCACACCAGTGTAACAAATATGGAGAATAA	GAAACTGCTGATGGTAATGAAGATTCAAAATGGAAGGATTTGCCCATGGA
ss538941467	T/C	0.227	GQ02811_J12	LG10	53.8	TGTTTGACTACCTTCCCCTGACAGCGCTCATTGAAAGCCAGATCTTCTGC	TGCATGGAGGCCTCTCACCCTCATTGGACACACTTGATAATATAAGAGCC
ss538941658	A/C	0.138	GQ02823_E14	NA	NA	GGGATCTGAGGCGCCTGCTGGGTCTGGATTAAGCAGGCTGCCTCTATTCT	GCCTCTAATTTTCCCAGATGTCGAAGTCACATGGTAGGTCTTCAAGCGCT
ss538941719	A/G	0.074	GQ02829_F03	LG11	62.6	TTTTAACTGGTCATGTTACAAAGGTGAGCTAATTTATTCTGTGAAATTAA	ATGCATTGATCCTTTGAGGCCAGATTGGGTTAATGATGTATTTAGAAGCT
ss538941729	A/G	0.263	GQ02829_I21	NA	NA	GGCGAGTCCAGCGCCACCCATTTAGAGTGGAAGCTCAAGCTCCACCAGC	ATGGCAATAACAATGGTTACGGTTGTTCAAAACCATTGTTYCTGCTCCTCTTTGCCATCGCCCTCATCRCGCCCYTCCTCTACTTCTCCCAGGCTCGTTCCGCTRCAACCAATTTTGCACTCTGG
ss538941799	T/C	0.316	GQ02902_K15	NA	NA	AATTAGGGCCTTGCTCACTGACGGGCTTCAGCAGTCGCAGAAGGACCAAG	GATTGCAGAGTCAAAAGGTCCAGTAAAGGTAGCACCTTTACAAACCTCTG
ss538941800	A/G	0.316	GQ02902_K15	NA	NA	GCTGAGAAGGGTAATTGGCAAGACATTTATTACAAGGACGATAAGTTGAA	TCAAATCTTGACAACAGCAAAGACCCAATGGCAGGCATCATGGATCTGAT
ss538941801	A/G	0.316	GQ02902_K15	NA	NA	CTTGGAGTGAAGCACGATCAGGGAAGAAACCAGATCCATTAAAAGGATAC	GTGGTGATGTGTAGGAGCAGATTTGAGATTTAGAGCTCTATGTATACCTG
ss538941816	A/C	0.420	GQ02903_I19	LG08	45.3	NNNNNNNNNNNNNNNNNNNNNNNNNNNNNNNTGCTCTCATCTTTTCAGAG	TAGTCTAGTTTCGCCTGAGCTCAATATCGAAGATATAATCGATAATGGCG
ss538941871	C/T	0.050	GQ02904_O19	LG01	89.9	CAAATGCRAAAGCAGCGACATGGCTGCAAGGGCGCTGGGAATTGCCAATTTGCAATTCGGCTGGGATYTGTTCCTTGTACTACTTACAACTTTGGGTATTCTGTTTTATTGCATTGCTACTGTAAAACAAAGTTACCAGCC	CTGGGCTTTWATGASCAGGAGCTCGTGTATCATAATCATGTCAAGCCTACCAATAGAYTTCAGAGGGCTCACAATGGATCGCTTTCGTCCTCCTCTTCTTGTTGTGGATCGGAGGATGAGTTGGGCACATTCGAACTCTAA
ss538942108	A/G	0.283	GQ03009_F18	LG12	16.3	TCCACCATCAAATTTAATATGTGATCTCAGATTTTTCTTATATTTCCTAA	GCCCCTGTAATTTATTGTAGTCTGGTATGCTGTGCCAGTTGTGTGGAAAT
ss538942166	A/G	0.487	GQ03012_F11	LG12	33.7	ACCCTTCAAGGTCGACACATAGAGAAAGGATCGGACTGTGGATCAACGCAGTTGGCTGATAGTAGAAGAATGGATGTTTCAGAGTACAGGTCAGCGAAACAAGTAGGGACTTCCAAGTCCAAAATGTCTTGTAGTGCTAATTATGCAGA	TATGTTTCACTTGAGGAACTGGCTCCTCTGGCAATGGACAAGATAGAAGCTTTGTCAATCGAGGGACTGAAAGTACAATCAGATATGGCAGATCAGGATGCACCTTCAAATGTCAATGCAATGTCATGGGGAGAAGTGGCAGCTT
ss538942168	T/C	0.418	GQ03012_G23	LG06	142.4	NNNNNNNNNNNNNNNNNNNNNATCCCAGCGATATCAATATTGTAGATTCG	TGAGTAATTTCCATTCCCGTGCCGACGATGAATCATATGCAGACAACCCG
ss538942306	T/C	0.087	GQ03104_J01	NA	NA	ATGAGGCCCAACATTTTTACTTCAATTTGAATGAGGCCCAACGGTCCCTT	CATTTGATTCACCCCTACAGAGTAGCTCTGGTGAATCATCAATCCCAACA
ss538942377	T/G	0.442	GQ03107_N24	NA	NA	CATAGGAGATCGCTGCAGAAAAATCTTTTGAGATGTGGAAGATGATTATA	GATCTCTGCATTGTGTATCCAATTCTTTTGCACAAATTTCCATATCTGAT
ss538942669	T/C	0.123	GQ03126_K07	LG05	25.6	CTTCTGCGAAAATCAAGGATGGGCTTTGCACCAATGCAACCCTCATATGA	AGAAGTTGTGATTATGGAAGCTTAAGTGGGCCTGTAGAAAGTGACAGTTT
ss538942736	T/C	0.452	GQ03204_I10	LG11	121.7	GAGTGCGCGGTCAAGGATGGACTGNAGGAGGCGCTCAGGCTTCAACAGAA	GGCAAGAGGAAGAAGATCGAAGAGCCACAATTTGTCGACCGCAAGCGAGC
ss538942739	T/C	0.086	GQ03204_O05	LG04	52.8	TGCAGCTCCACGGAGGGAAATTACATRCAGTCTCCATGGTTATATCAGAATGGGCTTCAAGATCATAGCTGTTTGAGCTATGAATTCCCAATGGAGCAGCTGAATGAGGGGCTCTACTGGAATAGTGCTTCAAGTTC	TTGCAAGGACATCATGAAAAAGAAGAGCTCTGTGCCTATTCATCTTACAAAGAGAGTGCTAGGCATGCTGATGAGCCTACTACCACATTTTGGGGCGCCCAATTACCTTGTAATTATCCAAAGCCAATGTCAGACTGCCCTA
ss538942856	A/G	0.064	GQ03211_M03	LG10	84.1	TGTACATCTGATGCTTGCACTTCTGCTGAAAGGGATCGATATGAAAGATC	ATCTATAAGGCACAACGAAATGCTGTACTTTCAGTAAGTGCATGCCTGCT
ss538942857	T/C	0.221	GQ03211_M03	LG10	84.1	CACGATTTTACATTTGCCAGAGGCAAGATTATTTGCCATTTAGCACATGC	ACGTACACTTTCAGATTTCATTTTGAAATGGTTCTTTCATATTAAACATC
ss538942901	A/G	0.349	GQ03213_C07	NA	NA	NNNNNNNNNNNNAGAGCAAAAAATTGGGCAATCCATGTCTGGACCTGGGA	ACCATCTGCGCCCCCTGCTCCTTCTTCATACCAACAATCATCATGGTCTC
ss538942910	C/T	0.381	GQ03213_E23	LG04	118.5	TTCTTAAATGAAGCTGAATATTTAAAAGGAGTCGGARTATACGAGGCAAT	ATTGAATCCTATGCATCTTATATGGAAGCTGATGAGGACCAAGCCTCTTTATCAGAGTTGTAAAGATTCCAGGTGTTtATGGGAGGCACCTTGGATTAATGGGAATTAGCTTCTGGAATATGCTGAATTA
ss538942912	T/G	0.493	GQ03213_E23	LG04	118.5	GCTTCTGGAATATGCTGAATTACTtGYCSTAAAGAAGTCGCCSTCATTTTCTTTGTGAAGRGAATGATTCTCRATGTTGTYAYTAACCTTTTTGGACACTTGGAAGTCTTCATTAGCCTCTCTATGGTG	CAAGGAACACCATCTTGCATGCACTCTAAAGCTATMGATGCRGTTGATTA
ss538943025	A/C	0.399	GQ03221_E08	NA	NA	CAAAAAGAACGCTGAAAGCCAACCAAGTGCTTTGCTAGAAAATTGTCTATTTTAGTAAGAGGGCTAAAGCAGTAGGAAATCCTATTTTTTATTATTGCMAGATTATNATTCTTGAAATTAGCCATTAAAAGC	AGGACGATGTTTTCCAAGTTCCATCCAACATACCAGAATTGAGGGATCTCATCTAGATTAGTTTACGTTAGTGAGATCAtATGCTTGATGTGATCAAACTTGACGAGTGTAACACGTTTTTCTGATAAATAAAAGGATCCATCA
ss538943114	T/C	0.097	GQ03231_K23	LG10	78.4	GCCAGTGGCAGATTCGTCTGAAGGGCTGGGGAACCCCATAAAACTCGTTG	TAGTATGAAAAATGGGTCTCTCTATAATTTGTCAGAGATGAAGATGATTG
ss538943120	T/C	0.491	GQ03232_E19	LG03	5.5	CCTTAAGGGTTTCAACAAACATTTGGGTCAGTATCAGCTCAAATCCAAAG	TTCGGATGATGCTTCCAAGAGTGGAATTCTACATAATTTGAAGGGGCCAA
ss538943125	A/G	0.490	GQ03232_E19	LG03	5.5	TAGAAGTTGCAATCACAATTCATGACGAGGGTTCAGACACTACTGCTGTG	CTCAAACGCCAAATGATAACCATGAGCAGAATTTGAGGGAGGAACCCATG
ss538943157	T/G	0.265	GQ03234_H21	LG08	28.7	TCAAGTGATGCAGGGATAACCCCAGCTCCTCTCATATCGAGAGCAGTACC	CAGGCACGCAAAGCATCTCTAGCTCGCTTTCTTGAAAAACGAAGAGAGAG
ss538943174	A/G	0.166	GQ03235_J22	LG12	122.7	TCAAATTTGTGGATACAGCGGTTGAAATTTTGACCGATGATGGGGTCCTC	GATCCATTGGGGCACGCCATCACCAGTATTCTGTTCCTTTTCGAGGTCAT
ss538943316	T/C	0.088	GQ03308_H17	LG07	112.2	GAATACTTGGCAGCTGAGGTCTTGGAGCTTGCAGGAAATGCTGCCAGGGA	AACAAGAAGAATAGAATAATTCCCAGGCATCTGCTTTTGGCTGTGAGGAA
ss538943407	C/T	0.173	GQ03312_J19	LG03	79.1	AGATCATCGCACCTCATACATCGCCATCCCTCCCCCTCYTCCTCCTCTGCYGAAGAAGAAGAAGATCATGATGAACACAATGCTTCCCCATCCATAACTTCTTCATAGTTACAAGTATTCTTCATTCCAGTTNCCATCCATTTTACTGGGCTTATACCTAARACTGGAGGCTTTCCTAACAATATCA	CTTYMCTCATAACATTTTGTTGGGCAGAGAAAGAAATGGAAGTTACATGGTTTTCTTCTKCTGTTTTATCATCATATATATATGCAGYTGCATGCAATGCAAGAAGGTCAGTGTTTGGTTAATTTGCTTCAACTACAAGTACAGTAAAATATGTATGATCAGTGCTTA
ss538943734	A/G	0.142	GQ03503_O12	LG10	61.4	TCTGCTTCGAGTCCCGTGGTGAAAAATTCACAATCGGTTTCTGAGACTGA	GACGGGGCGATGCATATAGCTAGAGGATTTGGCACTGGCGGTGGGAATCA
ss538943741	A/G	0.305	GQ03504_G09	LG02	48.8	GGAGGCATAGGACAACCTCTTTCCATGTTGATGAAAATGAATCCACTGGT	TCAGTTCTCCATCTTTATGATGTGGCCAACACTCCCGGTGTCACAGCAGA
ss538943850	C/T	0.388	GQ03519_I17	LG04	74.0	ACCCTGCTGCTACCTGACGCAACTCAGTCCCTTCATTTCTTTTAAATGAATTACCCCACTGGCACGCCCTTCCGAGTACTCTTGGTTAAGAATACTTTATCCACTTTCGCTCTATGATTGTCTGGTTAGAACTTGGGACTGCGGAGTATG	CCTTTACGGGAACACGCCGCCTGAAACCCCCTGCTCATTCTACTCAAATGCCCGGYACATCTCGATGGACGGGTTGCCAACGCGTGTGACTGCAAGGAGTTTTCATCTATTTTATAATTGTTARAATCATGGCTTTATTTGCAAGCAA
ss538944033	A/C	0.075	GQ03702_H16	LG02	0.0	GTGTGCAGAGGCCATTGTCGAAGGCTCTGCAAATGGCACGAGGATGATCA	TGAGGCAGATTTGAGAAGGTACCTGGAGAAATGGGATAAGCAGTATTGGC
ss538944034	A/G	0.063	GQ03702_H16	LG02	0.0	TTTCAGAGGATCTCCAATCGGTTTTCTCAAGTGGGTTTTGTAGAGGGACA	ATTTGAAGGCGAAAAGAGGGGCTACCATAGTTGTATATGCAGGGATAAAT
ss538944210	T/C	0.207	GQ03712_E21	LG10	69.1	GACCGCCTGAAAGAAAACAATCCCAACCTCTCTTTCTCCGCCGCCGCCGA	GAGGATGAGGACGGCGGCGACATGCTCCCCCCGCATGAGTATCTCGCCCG
ss538944288	A/G	0.184	GQ03716_J06	NA	NA	TCCTCTGTTGATGATATTCAGACAGAATTCCCAGACAGACACAGAGTGAT	GCCTTCCTCTGTTGATGATATTCAGACAGAATTTCTTATTGGGCCGATCA
ss538944477	A/C	0.107	GQ03806_K06	NA	NA	CCTGTTTTCTTAAACTGAATTGTTCTTCAGGGGTAATAACATAGTTGTAG	AAGTCGCTTACTGTACAATAGTTTCGTTTGGAAGCGATGCCTATTATTGT
ss538944550	A/G	0.088	GQ03810_F04	NA	NA	AGAGAAGCTAAAGAAGACACTAAAGTAAAAGATTGTCTCATTCCAAAAGG	TGGGTGGTATTTGCTTTTCTGACTGCAACACATCTACATGAAAAGTTTCA
ss538944570	T/C	0.291	GQ03811_D01	NA	NA	TGGAAAAATCCTCCAAAATCAGTCCAGACCATGTTGATGGAGATTGATCC	GACAAGCCTCACTGGGGATGGAGCTGNTTAGAACGCTGGATGGCAACCAG
ss538944765	A/G	0.415	GQ03901_G20	NA	NA	ATACTGGGGAAACTATCATGTTAGATAAAATTACAGTAATTTTATCATCC	TCTCTTGGTATTTGCAGTGCTGTGGCAGTTTGTATATATAGAAACAAATG
ss538944866	C/A	0.445	GQ03908_E19	LG11	139.8	AGTTTATGTCCTAGATTATGTACTAGGATGGTCATGAAGAGAGTGCTGATAGTTTTTGCATGTCGTTTTGTAGATTAAATTTTGTCTACAAGTAKATCAGTTTGTCTTGGTTGCCAAAATGCTTTT	TTTYGCAGTGCTATTCATGCCAAYGAATGTAAATCTCAAATGCTTATATGCACAAATAAGTTGTATGTTCCaaaaaaaaGGAACYTGTCGGATTGAACGTAGTCCAGAGTTGTACAATTTTTCTGAATATTAGTTGTCWGTTGGC
ss538944911	C/T	0.439	GQ03913_C18	NA	NA	TTGAGAGAGCATGACGATGAGCAGAGTCTSAAGGAGACGGAGCTCAAGCTGGGGCTCCCGGGAGTGACAGAAGGRTCAGAGCATAGGACTGGCAAAAGGACTTTCTCAGAAGCCTTCATGGAGTCCGGRAATGATGAGAAATGGG	TGTATCTTCSTCTGTAAAATCYGTTACTGCGTTTGAAAMNKCTAAACCCAACGAACAAGGGATGTTAGCGACTCCTCTAKCTCAGAAAATGATGCAGCGGTCATTTCCTCCACTCTCCTGGAA
ss538945192	C/T	0.361	GQ04011_D06	LG12	60.8	CGCCGGTTGTAGTGGGTTTCATTCTCTTCATATTRCTGYCGCCKGGGCTTCTGTTTCAGCTTCCTGGACACGGTCGGACTGTGGAGTTCGCCAAYTTTCGAACCAGCGGCAAGTCTATTGTGGTCCATACCCT	ATTTTTTTTGTGGTGCTTACCATCTTGTTGCTGGCGGTGCRTGTGCATATTTACACGGGCTGACTCAAAATGTATGTAYKTRASAGATTTAGGTTTTCCCGTCAAGTTASTCCACTACTCTAATAAGTCGTGATTTYCACTGACAC
ss538945199	T/C	0.213	GQ04011_G20	NA	NA	AAAGTAGATTGATGGCCTCAAGATAGGGCTTTAAAAGTCTTAGAGCTGGA	GCACAAGTTTTGAATTCTCGCCAAATCCTGTATTATTTTGGTTGCATTTA
ss538945302	C/T	0.121	GQ04106_E11	LG12	119.6	ACGAYCTCGCCAAGATGCAGGAGAAATATGGCGTCTCCACYAAAGATAAATAATCTTKCCTCTTTTCCGRTTAMAAARATGTCTATTCGGGGTTTTTAGGGGTTTGCTGAATTGGGGTTTTCTTAAT	GGATTTACCTGAAWYGAGGTTTTCGACAATTGGGGTCTGCTCAATTAGGGTTTACCTGCATCCCATCAGCCTCCTTTA
ss538945345	T/C	0.000	GQ04109_B04	LG07	104.2	GCGCCACTGACATCAAGGGGATCCCAAGTTTATCGTGCACTAACTGTGCC	GAGCTCACCCAACAGATGTGGGACTCCAAGAATATGATGTGTGCAGCTGA
ss538945373	T/C	0.108	GQ04111_G11	LG11	104.7	GGGGGGATGCACGTAGCCCAGCTTATGGAGCTCTTAATGACTATCAGTTC	TGCGCCGACGCTCTCGAAGCAAGAAAATTTTGGAGGAATGGGTTGTTCCT
ss538945378	A/G	0.134	GQ04111_G11	LG11	104.7	TCTCTTCCTTTCTTCCCTGCTATTAATTGGATGTAATGACAAGGCAGAAT	TAATAGTGGAATTTAGTTCTGTTTCANAGATAGATTGAAATAATGGATGT
ss538945402	T/C	0.310	GQ0192_K18	NA	NA	AATTCGCATGGATGAAAGCTTATCTTACGAGGACTCATATCCAGCCCCAA	AAAACAGTGACACCTAACGACTGCAACGCATGTTAATATCCGAGAGAAAC
ss538945431	T/C	0.312	GQ0195_H02	LG03	114.7	CCTATATAGAATCGCTGGAGAGACCATAACAAGTTTTATTCATGCATATT	ATACCCTGATTTTCAGTCCTGTATAGAATAKCTGGAGAGGCCATAACAAA
ss538945469	T/C	0.480	GQ03005_A21	LG05	72.2	GATTCTGTTCTTAAATAAATTTATCATATTTCCTGTAACGCTTGCAAATC	GTTCCTTTTCTGCAGATCTTTTAACGTCAAGGACGATATATTTTGCCTGT
ss538945502	A/G	0.499	GQ0207_E13	LG01	159.0	TGAATAAATGAATAATATTAGCTCTGATCTAAATATTTGATCAGTTGAGA	CCTAGAGGTATCTARAAAAATTCYTTTGTATTGAAGTAATGCAGCNNNNN
ss538945503	C/T	0.430	GQ0045_B13	LG07	170.3	GAAAACAGCCGCAACCTTTCATTTTCCAAGYCCAAGATTTCGCAGTTTGCACAGAAGTCTGCAGCCTGCTAACTTTTTTGSGGTGGGGGGGTTCYTTGGGCAAGGCTTRCCTTACAAAGCTTGTCCGTGTAAGATCA	AWTGCTCAGTGGTAGTTTTYTGTCAGATGTTGAGAGATTTCACTCCMCW
ss538945505	T/C	0.366	GQ02908_A20	LG05	4.2	AACAATCCTGTAAATCCTCGACCAGGGATTATCATCAACCATCCTGAAGG	AGTGATGTGTATGCAGGCGTTCCTAAGGTGTGTACCCATTTTCACAAGTT
ss538945506	A/C	0.392	GQ03814_N11	NA	NA	ACATTGTGCCCRTGATTGTAGGACCTGTCTCATACTTTCTCTTGTCTAAA	CCTCAAAGGGCGTGGCAAAGACCTTCAATCTTCTTTCTCTTATTAATGCA
ss538945507	T/C	0.150	GQ01301_G24	LG11	123.3	AATGCCGAGGTTGCTTCACATCTGNAGGGATGGAAGGGGAAGAGCGGAGC	GAGATCTTGGCCGACGATGACTTCTTTGACTCTCTGTGCGGAGCTCCTGT
ss538945510	A/G	0.433	GQ02904_O19	LG01	89.9	CCCGTTCGGCGCCTGACCAGTTCGNGAGCCGGCCCTGGTTTGTAGCCAAT	CAAAAGGTGGCAGATTTGTAACCAAATACTTGGAGCTCTACGCGATCATG
ss538945512	A/C	0.110	GQ0068_C09	NA	NA	CTGTTTTCTTCTTGGAGGGATCTTATTTTCCATTTTTGCAGGTTCATATT	ACACTATTCAGACTCACAGAAAGTTGGGTGWAATAAATTGATGGGAGCGA
ss538945514	T/G	0.311	GQ03116_N15	LG04	132.6	GCAGATCGGGATCGAGAGCGGCAGATATGCGCGCAATGATGATGGCGGTC	TGGCGATAATTRTATTACTCGCAGGCGAAGCAGMAGCTGCCCACAAAGAG
ss538945515	A/C	0.397	GQ03805_C07	LG02	162.5	GTTGGGGAGCGGACACGTCAGCTGGACAGCGCCCACGTGGAATTCCTCCG	GGCGTGGCAAATCCCATCGGTATCAAGGTAAACTTTYCGCTTAACGACGC
ss538945516	T/C	0.091	GQ03009_M04	LG11	121.9	GACATTATGTAGCAAACTGAATGAAAAAAAGTTAATGCAGCCATTGATTG	AAATCCGTCTTGCAGAACAGAAAAATTCATGTGTACTGAAACTAAGGGTG
ss538945517	T/C	0.283	GQ04009_I08	NA	NA	ATGGAGTCTTAGGTTCAACAAGGTCCATTTTATCAATTGCTTTTCCATGG	GAGTAGGCTACAATTGGCCTGATAAGAGATTAAATGGCTAAGTGCCACAC
ss538945518	A/C	0.089	GQ03006_P17	LG11	12.1	GACGCTGCGAGTTTCGATTCTGAGACCTCCAGACCTGCGATGGATAACAG	TYGGTTCATAAGYCCAGGCCTCTGGTGAAAATGAGCGTCAATATTTACGG
ss538945520	T/C	0.148	GQ03418_O08	LG09	88.8	CTGTCAAGCAAAACTAATTGATCGCTGTTGTTGATGATAGTTTTTAAAAT	CCCTCTGAAGAACCAAAGCAAATCTCTCAAGAACAAAATTACCAGAGTGA
ss538945522	A/G	0.398	GQ03614_A02	LG07	136.3	GGGATTGGAATTCTCGTTCTTCAAGAAAATTTTATGTGGAAGTGAAGGGC	ATTGATGTATGTAAGCCCAGTAGCCATTAAAGCTTCTTTGGGGTTTGATA
ss538945525	T/C	0.336	GQ03402_E18	LG07	153.9	TTACCCGCCAGGGCGATGTATTTGACGATACTGGGGAACATAATTAACAT	CCCCCAAAGGCGTTGAARGAGATGTTAAAGAGAAGATCATGGCAGGCTTC
ss538945527	T/G	0.384	GQ03109_A05	LG04	135.6	AACCTCTGTCCTCACTGGAAGTAGTGCTGGACTCCATGAATTGAGCTCTA	TWGCTTGCATAAAGGAATGAGAGAGTAGATCTAAGCAGCTRCGACAAGCA
ss538945528	T/C	0.211	GQ0167_O21	LG06	26.9	TATCAAGGAGTCCCCGGGGCCTACAGCGAGGCAGCCGCGACGAAAGCTTA	CCGTCCTGCGATCCCATACCCTGTGACCAGTTCGAGGTAGCGTTTCAAGC
ss538945529	A/C	0.487	GQ03012_F11	LG12	33.7	TGGGGAGAAGTGGCAGCTTTTGAAGGAACGAGGGCTGTGAAAAGTGGTAC	TTGGGGTTGGAGGGTACTGCTGGCCTACAGTTATTAGATACAAAGGAAAG
ss538945531	A/G	0.407	GQ03504_D04	LG07	117.4	GCAGCAGAAATTAAAGTATGTATCGGCCAGCGTTGAGTTGAGAGACAAAT	TGAAGGCATATATGAATTTTCTTTGTTGATGTAATCTCTATTTCTTGCAT
ss538945532	A/C	0.291	GQ0198_G11	LG12	64.4	CCATTGCCATGGGAATAGCTCTGCTCAGGATGATGCCGCACCGCCCGTTT	TTTCTTGCGCGGCCTACGCTTTTTCGTTYGGGATATCCAGCCCAATTGGG
ss538945533	T/C	0.491	GQ03803_M03	LG09	63.8	TTCAGCACTTCCATTCAGGCAGATCAATTGGCTGGACAGTGGTATGCACG	GCTTCAGGTCTGGAACCAATTGTTGACGATGGGAAAGCTCAGAGTGCACT
ss538945534	T/C	0.077	GQ0011_B15	LG04	140.5	GGCTTGTGCACCATGATTGGGACTGACCACGAAGTCAAATAGCTAAATCC	TTCAACTGTGCCGACAATGCTACTTGTCTTTTTCCATTGCTCACTGCTAG
ss538945535	A/G	0.184	GQ0011_B21	LG01	75.3	AAGGGCTTGTTTTACTTGCACCAGAACAAAATTGTTCATCGTGATATAAA	CCCTCCAATTTGCTGATCAACAAGAGAAGAGAAGTCAAGATTGCCGATTT
ss538945539	A/C	0.147	GQ0011_I04	LG08	118.9	GGCGGCAGCCATGGATTCTGGGGGTTTCAAAGGAAAAGTTGAAGCGTAAT	TGGGTTTTTTAGTCAATTCCGTGGGGCTTTTATTGGATGATCTTGTTAAG
ss538945542	T/C	0.390	GQ0011_J06	LG04	140.8	TTTGTCGAGAGATGAACAGAAATTTTGCATCTTCAAAGGAAGAGCTGTGC	ATTCAAATGCTATTGTATTTACTGACTCCGCTATCTACTGGATAAAGGTT
ss538945544	A/G	0.420	GQ0011_P09	LG05	86.3	CAGGAGTTTCTCTGGTAGAAGTTATAATTATGACAGGGATCTCCGCATGG	GACTGAAATTGATCAGCAAGAAACACAATACGAAGACGAAGACGAAGGCG
ss538945545	A/C	0.427	GQ0011_P18	LG10	123.7	GAATATAACCAAGCAGAAGCTAGCAGAGAAAGTACTGATGCTTCTCCTGG	AATGCCAGAAATGCTGAAGGTCTGGCTTGGGGCAAGGGTGGTGCAAGAAG
ss538945546	A/C	0.149	GQ0012_K13	LG12	128.2	GCAAATGGTTCAGGGCTACACCATTCCGAGATTGGTAAAGAGGGGACTCA	GCTAGAGCCTTTGATAAGGAAGATTCTACTTTCCAGTCTGCCAAAGAGAC
ss538945553	T/G	0.408	GQ0013_J09	LG03	91.9	CAATTTGTGAATTTGGATTTCAGTGTGGCAAGATTGGTGGATGCTGCAAC	CTCTCACTGAAATTTAATGGGCTGGGAATTGTCTTGTTGATCTTTTGATC
ss538945554	T/C	0.428	GQ0013_K01	LG03	92.0	TTCTGCATAGATAATTGCTTTTTCAGCCGTGTATAGAGAGCCTGAATTAG	AGAATATGGCCACTGCTGAGGTTGCTGCTCCCGTTGGACTGGTTGTAAGC
ss538945556	T/C	0.210	GQ0014_I15	LG09	89.2	GTTGCAGAAGCGATGGATGTGTTGCGCAATGTGTCGCAGCAAGCAACTGG	CCAGCAGAACAACTTGCAGCTTTATCTTTGAATGATCCCCTTGTTTCTTG
ss538945558	T/C	0.171	GQ0014_K23	LG10	74.5	TGGACGGAATCACATGTTATCTGGAAGGCGAGCTACCAAAAGGGTACAAA	TCGAGCTGGGCTTCCAGTTGTTTCCAACATTCCTGTTGTGGGTCCAATCC
ss538945560	T/C	0.255	GQ0014_M07	LG08	156.7	ATATGGGATACGCTGATCATCGAGACAGCCATGAAAGATTTTTATGATGA	GACCTTGAGGTTATGATCACATCAATTCAGAGAAATATTTCTGATAGCTG
ss538945565	A/G	0.474	GQ0015_F01	LG04	62.7	AGACCATCTCCATTTGTTAATCTTCCGGATTTGTCTCCAAAGAAAGTATC	ACAATGCATAATATATATGTATCACCACTTCGCTCTTCTAAGATGGAATC
ss538945566	A/G	0.116	GQ0015_F18	LG12	117.7	AACGATTACTGCAATGCATGGCGAATGTTTCAGCACAGCACCTGTTAATC	ACCATTGGATCGAAGGCCAAAGACTAAAATCAGTCCAGCATTGTGTGGTT
ss538945567	A/C	0.381	GQ0015_G06	LG10	110.4	TCTCTGACGCCAGAAGCCTTCAAGGTCTTGTTAAAATATTTTCAGTATTT	ATAGAATCTGGCATTTAGGCCATTTTTTGGGCTTTGTGCTTTGTAAACTC
ss538945568	T/C	0.192	GQ0015_G22	LG06	95.5	CAGTATATATAGATGTGTTTAGAGGCGATTCAGTGCTTCTCAAACACTTT	TGGCGAGTTACAAACTTCCTCTTCATACAAGACTAGAATGCAAAGAGCAA
ss538945569	T/C	0.031	GQ0015_H23	LG04	29.2	TCAAAAAAAATGCGGCCCGATTGGACCATGGCTCCAAGACGGCATTGCTG	GAAGTAATTTCATCTACAAAGAGCGGAATGGAGATTGAGATCCGAAGTTG
ss538945571	A/G	0.040	GQ0015_N03	LG11	10.3	GGTGCTTGTGTATTTCCATTGGCTTAGCATGAAGCTTTTCAAGCATGCTT	AGTTAATGCTGCTGTCTATTATCCTTTGTTTCCCACAACAAATAAAGATG
ss538945574	A/C	0.440	GQ0015_O08	LG07	56.5	AGGCAGTGAAGACAGGAGCTTATGAGGCTTAATGGGCAAATAAAAAAAGG	ATTTTAACTTGCTAGTCGATGAATGTGGAGGTCAAGCTTCACTTCATTGT
ss538945578	T/C	0.043	GQ0023_K14	LG08	116.9	ACCTGAACATCTGTAGCAGGTTGTTTCAGTAGACTTAGGGATAGATGGGG	TCACACCTCCATCAGATTCAAGGGGACATCACCGACATGAAGATCATGTT
ss538945580	T/C	0.190	GQ0024_A24	LG05	131.6	AACACCCAGGTGCATTACAGGACAAGGACACATTGTTTGTTGAAGTTCTC	GACATCTATGGCCATCTTCCTCTACAGAAGTGGGAGTTTGACAGTCGAAA
ss538945581	A/C	0.309	GQ0024_B17	LG04	69.3	AATACCGTTACCGTGTATGGGTAGATTCAAGCCTGCCGGAAAGTTCCGAG	TTACATGTATCAGATTTTGCTTGGCANTACACAAATTTATTATATTTGTG
ss538945583	T/C	0.199	GQ0024_E20	LG09	142.3	ATTACATTGCTTGAGCTTATAAATGGGCAAGCTGTTTGGGAAACTCTGCC	CCTTGATTGAAATGAGATCTACGAGAGTGATTTTCTTCATGTAGCAATCG
ss538945586	A/G	0.387	GQ0024_I12	LG02	40.6	GACACGGACCGCCACAATACTGAGGATGCAGTAGAGTACTTTTCACAACA	CAAGGTCTGAGCTCCAAGCATTCCGTTGATGGGCATTCTGAGCACCGTAA
ss538945588	A/C	0.151	GQ0024_N17	LG07	36.8	AAATATGTACTATTTGATTAGAGGTTGCCAAGATATCTTGGATGATCATA	AATATGTATAATATGAACACTCCTTTGTATTTGTGTTGCAATCTTAAAAT
ss538945589	A/C	0.277	GQ0025_C15	LG01	159.5	TTACCAACAGATTCAATTCATTATGCTCATAGGGCTGGCCGGACAGGCCG	CTTGGTCAAAAAGGTACAGTTGTTTCTATTTGTGAACAACAAGAGGAATT
ss538945593	A/C	0.172	GQ0025_J07	LG09	120.8	CGCATGTGTTTTTTTATTTAATTTGTAGTTCGTTTTTTCTATAATTTCCT	CGCTGGGCGGGGAATCTTACAGAAAACATCGCCGGCTTGCAATACTTCGT
ss538945598	A/G	0.181	GQ0026_N01	LG05	76.5	GGTAAGTATACCGCTCCACCACCACCTGTTTACGACACTCCACCTTTGCC	TCTCCTGAACCGGTTCATTATAATGCTCCACCACCACCCTCGCCGCCTCC
ss538945599	T/C	0.489	GQ0031_A15	LG11	5.5	AAATATGCAGGCCTGGCCTTGGAGACTCAGACTTTCCCCAACGCAGTCAA	CAGCCGAATTTTCCATCTATTATTTACCGTCCAGGGAAGCTCTACCGTCA
ss538945600	A/G	0.388	GQ0031_M16	LG08	55.8	ACAGGCTGGAGGCTTATAAAGGGTTGAAGACACATGGAGTGATGGGGAGC	TCAAGGTACGATACATGTTGCAATCTATGACATTTGCATTTGTAATCAAT
ss538945601	T/C	0.265	GQ0032_C03	LG12	69.1	AATCAAAGTCTCTTTTGCATTGAGTGGAAGAACGAAAGACAATTGGCAGT	TTTGACCCAACCAAAAATTCATGGAAAAGGGTTCCTGTTCCACTGACAAG
ss538945602	A/G	0.110	GQ0032_E11	LG01	94.3	TTGATTGCAGATCAGGGAATAGCATTACGAGGACTTTTTATTATTGACAA	GAGGGTGTGATTCAACACTCCACAATCAATAATCTAGCCATTGGTCGGAG
ss538945603	A/G	0.199	GQ0032_I03	LG11	86.2	CACAGCGCAGCAGTGTAAGAGGCGAGAGCAGACGGCACAGCCCAGCGAAG	CGAGGCAAGGCCAAGCCATGGGACCTAAAAACACACCCGCACGCCCCTCT
ss538945607	T/C	0.200	GQ0033_J13	LG12	14.7	CCTTCGAGCTCACATGAGCAGAATGATGGAAGGGCAGGGAGCCATGAGAC	GAGGTGGGTGACAGAAATCATATTGTCTCTCTTCCAACGAATGGGCATAT
ss538945611	T/C	0.035	GQ0035_B05	LG05	151.0	ATTTTTCTGTGCAATCGTGGGCCATCAAGGTCGTTGAGACTTTCACCCTG	CTCGGATACAGTTTTTACTGGAGCCTGCTCAGTCGGATTTGAACCTGTGT
ss538945613	T/G	0.080	GQ0035_E06	LG12	71.5	CTGGACAGTGATGATGTGTACTGTTTTTGTCTCTTTTGGAGCGGGTGGTG	AAGGAAAAGACCCTCCCATAACAAGTTTGTTTATGCTGGATATGCTGATA
ss538945615	A/C	0.463	GQ0035_E21	LG07	95.6	GTAGCTCCCAAAAGAACTTAATCCCGGGCGGACTGTGCGCTCGAGGTTCC	ACATTTGCCCGAATGCATCACAATACTTCTTCTTCGATGGATTCCACCCC
ss538945616	A/G	0.109	GQ0035_F19	LG05	101.8	CTTCGTCCAGGCCCCCCTACAGGAAGGCTTCCCTTGACTTTGGGCCAGGT	TTTCAACGCATTGATATTGTTGGAAGGGAGTTTGATAACATTGTAAACCT
ss538945620	A/C	0.435	GQ0036_M03	LG02	107.3	CTCTCCTCCCATGTCAGGTGCAGTCTAATCAAGGTTGGATGACAGTTACA	GTCTCGTGGACAAGTGCTACAGCCTGTCACACCCGTTCTGTTTCTGATAT
ss538945622	A/G	0.259	GQ0041_D14	LG11	65.1	AGCACTTCAGAAGCCTTTGTAAATTGCTAGGTACAGATTATAACAAGGGC	TGCTTCTGAAGAATATGCTGATCCCAATACTGAGAATTGTAAGAATGTCA
ss538945623	T/C	0.077	GQ0041_F12	LG10	12.5	ATACAATTGAACTGCAGATGAGTTTTTGTTGTTTTCATGTATGTATGTGC	TGCAAGCTTCAAATCCAAGATGAAGTTGGGATCAAGCACATCTGTTATAA
ss538945624	T/C	0.129	GQ0041_G08	LG12	74.5	CTGTTGCATGAACTGAAGGAGGAAGGTATTAAGCTACCATTACAAGTATA	AATGAGCTCATCATGTTTGCTTCAATACAAAAGAAATTCAGAACAGCTCA
ss538945629	A/G	0.306	GQ0041_N23	LG05	142.3	AAGAGGCAGTAGACATTGTCAGGTCGTTTTGCACAGAAGAAAAGCAAGGA	CTATTAGCCCTCCTGAACTTTTCGGAGAAGGAGAAGCATGGAACGAGAAT
ss538945630	T/G	0.393	GQ00410_A08	LG07	92.1	TTACCCAAAAAAAATGCCACAGCCACTGCCACTACCTACAGAACATGGTC	AATTGATTCCTTCTTTAGAGGTGTTGGAAAGGTTTTTGGTTGTGCCTGAT
ss538945631	T/C	0.259	GQ00410_B09	LG04	90.9	TGCAGGAAGGGATTTTTAAGACTCCATGTGATGAGGAACTGCTCAATGCT	TGCCTATTGAGAGTTATACTGCCAGGGTTGCTTTCTTGACTCCGAAATAT
ss538945633	A/G	0.091	GQ00410_C09	LG11	147.2	GGTGAAGCACTAGGAGGTGTTATTGGGGTTTGCCGGCACATGGTTCAGAC	GAGGGTTTCTTTTCATTGTACAAGGGTTTGTTACCAGCTATTATAAGCAT
ss538945634	T/C	0.317	GQ00410_C15	NA	NA	TCTATGCTGCACAGCAGAGAAGAGATCGTCATTCCTCCTGCCATGCATAA	AATAATAATAACTGATTGTAGTTGCTACCCAAAGCAAAAGAAAAGAGCCC
ss538945635	A/C	0.154	GQ00410_C16	LG02	135.6	CAGAGTTTGAGGAAGCATACCCAGGCATTCTTGGATTGTCATCTTATGGT	ACAAACCCTCTTGATTATGTAGAGCCATTTGCAAAAGCTGGAGCTTCAGG
ss538945636	T/G	0.192	GQ00410_F05	LG01	128.6	GGCAATAACCGTGGGGATTTTGAAGCCTGTTGCAGGGTCTCATTAATCTG	TACCACAACATTCCTGTTCATGTAACCTTATAAAACCAATCAATAAAAGA
ss538945638	T/G	0.144	GQ00410_K04	LG04	68.8	GAAAGGCACAGAAGCAAAGGCCCTGGATGAGGAACATCAGCATGATCCAA	CCATTTAAGTACAATGAAGCTCTGCATACGGTTAAATACTCTACATCACA
ss538945639	T/C	0.382	GQ00410_L05	LG10	78.7	GATGGAAAGGGATATTGGACTTGATTCTGGAACTTGCTCTTCTCTCATAA	TGCTATGAGGAAAAGTGGTCAAAATGCTAAAGAAGCTTGGCAATTTTTTA
ss538945640	T/G	0.499	GQ00410_L16	LG09	58.7	GCTACAGTTATTCAATTACTAAGTGAGCTTCCTGGAGCAGAGTACTGTTC	ACATTCTTTGACTATCCCAATTTTGGATCTCACGCTCGAAGACAATCGAT
ss538945641	T/C	0.221	GQ00410_O23	LG06	78.9	AAGGTCCAGAGTTTAACTGGTGCCAAGAATGTTAGACTGAAGACCGTCAT	GATCCCTCTCTGATTGCAGGCTTCACCATCCGATATGGACCGACTGGGTC
ss538945642	T/C	0.138	GQ00410_P08	LG09	14.2	GACGGCCTCCTCGTTGTCTCCGACGGGAAAATACAAACCCTAGGCCACGC	CACGATCTGCTTCCCAGCCTGAGCCACGGCACCGAAGTCGTACATTACCA
ss538945644	T/G	0.457	GQ00410_P24	LG10	19.7	GTTTCGCGGATCTAGGGATCGAGTCTCTGCAATTGGCTTTTGAATGGTTT	AAGAGGCGTGGCGCCGAGCTGAGTGTTTCCGGAAGGTGGACAAGCAGGGT
ss538945645	A/G	0.203	GQ00411_B08	LG02	155.3	AACCTCCCAATTCTTCCAACGACCACAATTGGGTCCTTTCCTCAGACGGT	GAACTTCGCAGAGTTCGCCGTGAATACAAATCAAACAAGATTTTAGAAAC
ss538945646	T/C	0.110	GQ00411_E10	LG11	124.1	TTTCGTATGAGACTATGGAAGCCTTTACAGTGAAGCAGGGAAGAAAATCT	GTAGCAGAGCCTCCTCATCTTCACTGCATGAGAAGCCAACTCAAAGGAAA
ss538945650	T/G	0.107	GQ00411_L11	LG08	11.8	AATTTCAATTCAGACGTTCTGCAATCCACCAAGTCCTCTAAATCCTCCAT	GCCACCGCTGAGAAGATTTGTTCAGACTGCAATTCATCCATCAGGAAGAA
ss538945651	A/G	0.407	GQ00411_N23	LG02	147.1	CAACTTTTCAGTTGGATTTGTGAAGCTTTGTTGTTCTGTGTTAGTATGAC	CTCTTTTTAAGTAGCCACCTTCTTTCCATATTTACAGTGGTTGTTTACTT
ss538945652	A/G	0.274	GQ00411_O06	LG03	35.7	TCAGGCAAAAAGAAAGAAAGTGGAAAGTCTTCTGTTCTATTGGATGTGAA	CCTTGGGATGATGAGACAGATATGAAAAAGCTGGAGGAGGTTGTGAGGAG
ss538945654	T/C	0.490	GQ00412_C12	LG12	40.4	GTTGGTGGAATGATTTCTGCAGGTGTTGTAATTTGGTATTTCAGAAGGAT	AAACCAAACAGACCTTTCAGAATTGGGGTTGAGAACAGTAGAAATGGCAA
ss538945655	T/C	0.181	GQ00412_C21	LG10	115.2	GTAGTTCAACACGAAAGGTCTTGTGTGCCTGCACTTCAATACCAGTACAT	GTAACTTTCAACCCTTCAGATAATCAGTGGAGAAGTTTAGATACATTCTG
ss538945656	T/C	0.217	GQ00412_D06	LG05	37.9	AAGGGACTTCCCTGGGATGAGCGCCTACGAAAGGGATATGAACAGAAAGC	GTGATTCGATTACAAAACTTTGATCCATCGTACACATCGTCAGAGATAGA
ss538945657	T/G	0.286	GQ00412_F14	LG09	124.1	GATTGATCAAAGTCATATGCTGTTTGTTATAATGACAACCATCATGTAGA	AATCGAGATAGCTGATTTAAGGATTATTAGGTAGAATTTTTGAGAATTTA
ss538945658	A/G	0.036	GQ00412_H24	LG07	67.3	GCATTGGATTCAGCATCTGAGAAAGTAGTCCAAGCTGCATTAGATCGGCT	ATGCAAGGTCGTACCAGTGTTGTCGTAGCACATAGGCTTTCAACTATTCA
ss538945661	A/C	0.112	GQ0042_C17	LG04	71.1	GTAGATGGCAGTGCAGACAGCCCAAATTATTCCGATGCCGAAGATCAGTC	TGGCATTCGCAATATACTTCAAATGGAGGAACTTATGATGATGAATATGA
ss538945662	T/G	0.088	GQ0042_C20	LG04	54.9	GGTTTAACTCTTGTATCTTCTCCTCACTTAGCGAGGTCATATCATCATCT	TTCCCAGTTACACCATTTGAAGAAGTACTCACTAGGGCATCATCAAATGA
ss538945663	A/C	0.136	GQ0042_F01	LG07	141.7	CTATTTATTTTTGGCATTTTATGTTATGTTCTCACCGGCTCATGTGTTAT	GCTGTGAAACTGTATACCCACGTTAATTGGGTATGTGAAAACCTTTTTTG
ss538945665	A/C	0.207	GQ0042_G24	LG09	10.4	ACCGAGATTCCTAAGCTGGGAACAGCTGCAGAGTATTTCTTCAAACTGGG	GTGGAGGGCAAAAGATTTCGTCCCATGGTCTTGTTGTTAATGGCATCGTC
ss538945666	A/G	0.367	GQ0042_K11	LG04	62.2	AAATGCAGATGCTGTTTCTCTTCTCTACAGGGCAAGGGGAAGTATTATAC	ATGTTGATTACTCCGAGATACAGTTGCTTTCAGGCCAACGATCAAGTGCA
ss538945667	A/G	0.127	GQ0042_P17	NA	NA	TCCAGGTATTTGCTAGCAGAACATGTTGGACCATGTCACCTGCGAATTTC	TTTTCTGCTCACACTGATTTAAAAGTCAAATTCCAGAGTCACCGAACCAG
ss538945670	T/C	0.083	GQ0043_E23	LG08	44.5	GGTATCCAACTACGTAAGCATGCTATAATTCTTCTTTCTCTTCGTAAAAA	ATGGTTGACATACAAACCCAATCAAGAGGGCCTTATTTGGTTGTTACTTA
ss538945671	T/C	0.123	GQ0043_K19	LG06	8.4	NNNNNNNNNNNNNNNNNNNNNNNNNNNNNNNNNNNGGGTTGTGCAGTCTA	CCTTCCATACTCTGCACATATTCAATTTTGGGCACCATTCGTATCGGCGG
ss538945672	T/C	0.261	GQ0043_O18	LG07	176.9	TGGACGCAAATGCCAATTGGCATGGGAGAGGGGTGGCCTGCAAGGAAGGC	GGGACAAAACTGAGTGCTATAGTGAATGGCAATTTGTATGCTTTGGATCC
ss538945674	A/G	0.382	GQ0043_P13	LG01	167.0	AGTCATGAACCACCTGTAGACAGCTAAGAAACACTTTTAAGTGTTTAGTC	TGAACGGTAGTGGTTTTGATGTAATTAAAAATTTAAGTAATTAATGTGAA
ss538945676	A/G	0.467	GQ0043_P19	LG08	113.3	GCTGTAATGAATGTTTTGGTACCTTTGTAAGGGATGTGGTAGGCAGTGTT	CAGATGAAAAAGTAAGGAAGTAGATTGTCTATGAAAGAAATGTTTTTAGT
ss538945677	T/C	0.454	GQ0044_C20	LG10	123.7	AAATGGCAGCCAAATTGTAAATGAAGTTTTTGCAATCACTCCATATGAGC	TCTGTTCTATGGAGTTAAATGTTCCTCTAAAATCAAAACTTTTTCTTTGG
ss538945678	A/G	0.491	GQ0044_F06	LG02	49.5	AGAGATGGTGTCTTTTCAGCCTGTGTTCAGAGAATTGAATGAAATAGCAG	AGCCAGCCTGTTCCAAAGAAGCCCCTACTTTTCAAGAAAACCAGGGGGAT
ss538945679	T/C	0.386	GQ0044_F23	LG02	28.6	ATGGACAGACAGCGGTTACTCGTTGTTTCTCTGCTGGGCATTCTGGTTAT	GCCTGTCAACTAAATCCTCACCATGCCAGGAAACTGGGACCTTTCAGGCA
ss538945680	A/C	0.354	GQ0044_I24	LG09	24.8	CTACAAATCTTGGCAATACAGGGATCGAACCCGCGACCTTCGTCTTCCAC	GGGCACGAGATGCCCAACGTCAACCGAACGGAATTGTCTCCGAGCGCCAT
ss538945685	T/C	0.133	GQ0045_A14	LG11	83.7	GGAGAAGACAATATGCAGATTGACGGTCCCGATAAACCCCTGAATGAAGC	AGTGTTCTCTCTCAAGGATTTAACGCCGAGTACTTGAGGGTCTACTATGC
ss538945688	T/C	0.344	GQ0045_L10	LG07	1.7	AGATCAGGCAGCTAGATGAACTCAAGTACTTTATTTTGAACTCAATTTTG	TGAATTCGACCACAGATCGAGAATTTTCAGCCGAAACCATGTCAGTAAAC
ss538945692	A/G	0.093	GQ0046_B04	LG03	153.7	ACACCTGCAGCATTGAGTTTCTTGGCAATGACATCAAGATTGCCACTGCT	ACCTCAAGGACAAGGCCAAGTTCTTCTGCAAACAGTACTTCAAATATACC
ss538945693	T/C	0.364	GQ0046_B17	LG02	142.3	AAAGGTTCGGATGTGGAGCGGTTGCTATATTCTTTAGTGAAATGGGATCG	CAATTTTTAGATGAAATTATTGAGGACTTCCTGGAAAGCGAGAAAGATAT
ss538945695	A/C	0.334	GQ0046_E07	LG07	183.9	TTCATTTGCCTTTTCCGGTGTCGTCGAAAGAAGAGATCATTGGGAAGTTC	GGAAAGCTCTGGAGCAGGGTAAGACCCAGTTCGGGAGAATCAGATTAGCA
ss538945698	A/G	0.108	GQ0046_H18	LG01	130.7	NNNNNNNNNNNNNNNNNNNNNNNNNAGAACAGCTAATATCTACAAATCTC	TCAAACAGGTGCGTAAAAACGTCTCTCTTGCTATAAATTTTCTGGTTTTT
ss538945699	T/C	0.168	GQ0046_I14	LG10	62.9	TTTCCTTGTGGCTGCTGTGAGGCCAGATTCTTTCCTTACCTTAACTTGCA	ATGGCCAATTAGGCTTGAATCTTCTGCATTCCATCTGCAGACAGCAGCCG
ss538945700	T/C	0.187	GQ0046_K04	LG03	64.1	CCAAAAATACGGGGAAGAAGCAAGAACTAATTACTCGAGAACATTACATT	TTGGCATCAGTAGCTTTAGAATTCTGGTGGTCTGGGTGACTGATGCAGAC
ss538945702	T/C	0.369	GQ0046_L24	LG02	120.9	CCAAGGGAACTTACAAGTAAGCATGTGAAAATCCACACCAAACCTCTTTC	GAGCATGTCCATAACTGGCAAGAAGTTAATAAGCGATTGGAAGGCACGGA
ss538945703	T/C	0.340	GQ0046_M24	LG06	134.3	ACGTCCCCTGCAAAAAGGGATGCTGGGACGTCTCTTGATCCCATTGGCAT	CACTACAGGGCCTAATATTCCCCAAAAGAATGTAAAAGCAAAGCTGTTTT
ss538945706	T/G	0.062	GQ0046_O19	LG08	20.4	TCGAGAAATGCAAGAGGAAGCTGCGGGGTCTCATTGCAGAGAAGAAATGC	CTCCGATCATGCTCCGTCTCGCATGGCACTCGGCTGGAACTTATGATGTG
ss538945707	T/G	0.481	GQ0047_E03	LG04	122.0	AGGATGGCCAGTATTAGTGGCATTTATACATGTTTGCTAGTTTTAATGTC	AGGGCTTATATTTTTTGATCAGCCCAATTATTTCCACTTTGATTTTCGGG
ss538945708	T/C	0.105	GQ0047_E10	LG04	88.5	GAGTGGGCTCAACACTGGGTTTAAGAAATCTTTCTGGTACCAGTGAAGTG	TGACACTTGTCAAACGAATTGTTGGAAGCTACAGGATAATCTTTGGAATG
ss538945710	T/G	0.132	GQ0047_F08	LG04	97.8	ATACAAACTATGAAAGCTTGCAAAATGCTGAGCTGAGACATTTACAGATG	ATTCTATTCCTTTGCACTGCAACAATGCATGGCTAACATAAAATGAGCAG
ss538945711	T/G	0.388	GQ0047_F23	LG08	100.6	ACCGGTAAAGCAGGCCAAGTAAGGNCCCAGAGGCAGGCCCTCCATGGCAT	GACAACAACGGAGGAGATACCACGCCCTCCTCTACAGACTACAGGTCATT
ss538945714	T/G	0.203	GQ0047_G12	LG11	137.3	GGAGCGAGGGTGGGAAGAGCCCGGTGAAGAAACTGCAGCAGAGGGCGGTT	CTCTGTGTGTCAATATCCCAGAGGAGAAGAGCCCGGACAACGATTCGATT
ss538945719	T/C	0.197	GQ0048_A09	LG02	145.9	TCAGGTCTCTAGGACACTGGTTATTTGTCTTAGCTATGTACATTGCAAGT	GTGCCTTTTCAAATTTCCTAATGTAAGATGAGTGAAGTGTTCCTTATCAC
ss538945720	T/C	0.045	GQ0048_A17	LG09	102.1	TGAGAGGTGGTGGAGTAAGTTGATTATATCTGGCTGGTCAAATTTTCGGT	TTTTTATTTGAATAACCAAAAGTTTTGTGATCCCACATTATCAGCATGAC
ss538945721	T/C	0.289	GQ0048_I24	LG02	142.5	GTGCTGCTCGTTTTTCTTACGGGTATACAGTTATGTTGGCTGATACAGTT	TGTTAGCTGCTGGCCCAGTAGGCGTGGCATTCATGGTTGTTGGAGTTTAT
ss538945722	A/G	0.036	GQ0048_K15	LG04	34.3	TAAAACTGATATATATGGGCTTTGATATCACTATGGCTTTTGTAAATACC	AACATTCCTCTATTAGGCCTTGGCCTAATTGAAAGTGATATGTACGAAAT
ss538945724	T/C	0.427	GQ0048_M07	LG09	63.3	CTACTCTGACTCTTCCTCCACACTGCGCTCTCCCCACCAAATCCTTCTGC	CGAGAAGAATCCCCACTCGCGATTCAAGCCTGCGAACTCGTCGCCCGGGG
ss538945725	A/G	0.174	GQ0048_P02	LG04	26.0	GATATGGTCAGTGGTGTGAAAACAGACTGACGTATGTTTTCAAAGCCAGC	TTTCTTGCATACAATGAAACAAATACTGAGTTGAGGAATACTATAATCAG
ss538945726	A/G	0.045	GQ0048_P21	LG12	24.4	AGATGTGACCGATATAGTAATATTCAAGGCTCCCCCAACTTTACAGAAAA	TGGATACAGTGCAGGAGATGTCTTCATTAAAAGGGTAGTAGCAAAATCAG
ss538945730	T/C	0.085	GQ0049_H12	LG05	109.3	CAATCAGGCGATCAAATTGTTACCACAAGAATGGACATGCCTCAGCATGT	ATTTTCCAGATCTCATCTACATGATCCTCTTTGGAGTTGTACAAGTTTTC
ss538945731	T/G	0.122	GQ0049_J05	LG09	95.0	CGGGGATATGTTGGGACAGGAGGTTTGCCAGATGAGACACGTGCAGCCCG	CAAATTCTGAAGGACTACATAGATGGGAAGCTACCTCACTTTGAATTACC
ss538945733	T/C	0.174	GQ0061_A15	LG08	156.5	CCCCTTTTAGCATCGATGGCCGTGGCGTAGACAGTGTAAACCAGCCCGAA	GTCATCACGATCTCCAGCACCACAGCGTTCCAGGAGCCCACGCCGGACGA
ss538945734	T/C	0.483	GQ0061_A21	LG08	89.7	ACAGAAAAGAGGTGTATTGAACCCTTAGAAGATGAGGCCGGCGATTCATC	AAGAGAGCAAGGGAATCCTAGCATTTTTCCTTGGAATGATTGATATTCCC
ss538945735	A/G	0.155	GQ0061_D15	LG05	15.4	CATCTAGTTTCTTTTCCCTTACAATTCATGTCTAATGAAGACCTGCGACC	GTATTCAATGAAAGTGAATACTATGCATCCCCACAAGTTTTTCACTAATT
ss538945736	T/C	0.098	GQ0061_F20	LG07	63.6	CCGGGAAACGATGCCCCCCATTTCATGATGGAAGTAATACAGAATGATTC	TCTAATTTCATTCTCTTGCTGGACCTGTTACCCAGGAAGGACCTTGTCTT
ss538945737	A/G	0.364	GQ0061_J01	LG07	86.8	TATCAAGTTCCACAACAATTGGTAACTGAAGTTGGAGAGGCATTTGAAAG	GTTTTAGAAGAGACCAAGAAAGTACGTGAAGAATTTAAATATGACATGTC
ss538945738	A/G	0.241	GQ0061_K12	LG04	22.7	GGTTTACAGTGCCATTAAAACAGCTCGATCCATGGCAATCGAGGAGAGCA	GCCTATTCTCGTGGAGGCAATAACGTACCGTGTGAGCCACCATTCAACTT
ss538945739	A/G	0.064	GQ0061_K21	LG04	141.4	TTATGGGATAGCCTGTCAAAGGGACAAGAACCTACATTAATTGACGAGAA	GAGATCGGATCGAGTCTATTTTTAAACATTGATTTTTATTTATTAGTCTA
ss538945741	T/C	0.332	GQ0061_P03	LG04	142.8	AATTGTAATACTAGTCTTGATCATATGGGCAGTTATTGAGTCCCTTTAAC	AATTGTTTCATTTATTGTTGTCAGGTCTTGAGTTTCCTTCCTGGTTATTT
ss538945742	A/C	0.033	GQ00610_B02	LG07	179.9	TTCAAGGCCTGTGCCTAAGGTTCAGCAGCGAGACATTGTCAGGGTGCATA	CTTGTTTGATCACAGTCACTGCAGAAGGCTGTTACAGTGGTTCAGAATTG
ss538945743	A/C	0.348	GQ00610_H12	LG07	3.6	TTTTTCTTCTTCTTCTTTCTCCTGTGCGCTCCACGCTCATCAAATTCACA	AAAGTCAAAGAAGAAACCCTGGCCTTTTCATCCTCCATGCATTTTTCCCC
ss538945745	T/G	0.458	GQ00610_M15	LG10	1.9	TGTTATCCTTCAGCGTTTTGAATGTTGTGCCCGCTGCCGCTACTCACGCC	TCTCTAAGATTTCGTGGTTTGTGGCTTTTGTCGTTGTAAGCCTGCTCCGA
ss538945746	A/G	0.435	GQ00610_N08	LG04	1.9	TCTTAGACATGGCTGAAGAGCAAGCTCCATCAGAGAATTCTTCAGCTCCT	TTGTCACTAAGGATGTCCTGGAAGAAAATACTGCCTCTGACCAGCCTGCG
ss538945748	A/C	0.430	GQ00610_O15	LG10	13.0	GGAGATGTGAATGCTTATAGAGAGAGCAGCTATAACTACAGAAAGCATGG	TACACAACTGGAGATCGTCAAGGATTTGCATACAATCGCCCGGATGATAG
ss538945750	A/G	0.464	GQ00611_A01	LG12	53.0	ACATTCTACGGTTAGCCTCCTATTTGGGTGCTCCATCTTAGTCATTGTCT	TAAGAACGAATGATTCTTCTCCTGCTATGTTTGTTAGCCACTGACTAGAT
ss538945751	T/C	0.197	GQ00611_B24	LG07	178.2	TATCGCAACGGATGAACAAGAAAATACTCTACATGAATTTCCATACTTCT	TGTTGTAGAAAGGATTGCTGTTGACAACGAATGCTAGAAAAATATTAAAG
ss538945752	T/C	0.242	GQ00611_H03	LG08	79.7	CCACTTCAACAGAAAAACAACTGCTGCAGCTAAGATACTTTCGACTATAT	TTTAATTTGGTTCCCTAAAAGAAACCGAGGACAAACTGTATTTTGCTTGT
ss538945758	A/G	0.350	GQ00612_B08	LG07	137.2	ATGGATCCAGATAGTTGCCTGTTATTTGAGGGTATATGTTAAGTTCTTTT	TGATGTTGAGAAAGAAGATTTCCGAGCTAGATAAATGCTTTGGTTTCTTT
ss538945762	T/C	0.251	GQ00612_H02	LG05	75.5	AAAACTTTGGACTGCAGAAAGATCTACATGTCATATGCTCCTTCAAGAAG	CACAGCGCTGCTGCTTTCTATTACGATGACAATTGCCAGCCATACGTTTG
ss538945763	T/C	0.190	GQ00612_I02	LG12	41.1	AATTGCTCCAGCTTATTCCCCACTTATAGCATTTTCCCCATCAAATATTC	GGTCCCGCCAATTTTAGCTCCGATATTTCCGCCATCAATATCATCTCCTC
ss538945765	T/C	0.166	GQ0062_A21	LG12	119.6	GACATAACATTGCTTAGGGCAGCATTTGAGAAACCTCCAGTTATTATTCC	GAAGCACCCATGGATCATGTTATTCCAAAGAATGAGAATGGAAATAATGA
ss538945766	T/G	0.203	GQ0062_D21	LG05	49.5	TGGTGGATTATCTACCATGAATAACGCTGTTTTGTCGTCTAGGTATTTAG	AATGACAGATATTCAGCGATTATACGTACGTGTTAATGTATATAGAAAAT
ss538945768	A/G	0.479	GQ0062_G17	LG01	149.2	TTGTTTATCCTTCTTCTTGGGTGGGAGATCAAACATTGTTGTATAGAGCT	TTGAAAGAGCAGAAAAAGAAAGACCACTTGGCCTTCCACCACTCCAGGAT
ss538945769	T/C	0.137	GQ0062_I04	LG09	28.7	ACATATATATAGGCCACTATAGAATAAGTCCGAAAATTTCACCTCTCTGC	ATGTTAGAATGTCTTTGTATGCCTCTGCTTTGTAAAACAATAACGTGGAT
ss538945771	T/G	0.296	GQ0063_E01	LG06	25.6	CTAAAGATGGAGTGGATTTCTTGCCTAAAGATGCGTACGATCGGGCTTTG	CTCGGTTTTGGGCCGATTTCATTGATAAAAAGGTTCTTTCCATCATTGGT
ss538945773	A/C	0.335	GQ0063_G13	LG03	158.1	CCCTCATTTATGGAAGGATGTTTGGCTGCCCTCTGCTGCTGTTGTCTGCT	GATGCATGCTTTTGAGCCTGATCATACCAGAAAATAAGCTCCTCAAGTGT
ss538945774	A/C	0.302	GQ0063_H06	LG07	27.5	CGTAGACAACTGGATATTGTTGCCAAAATTATTAAAGCGAAGGATCCACA	TTATATAAACATTTACAGAAACTCCAGGCTGAAGATTGCTTCTTTGTATA
ss538945775	A/G	0.195	GQ0063_I14	LG04	141.6	GCATGTTTCATGGATGTTCAGATGCCAGAAATGGATGGGTTCGAGGCTAC	CGACAGATCAGAGCAGCAGAACTTGCTAACATGGAGTGTACAAGCAACGG
ss538945779	T/C	0.168	GQ0064_F10	LG04	60.6	TCAGGAGTTTTAAACTATAGTCTGCCATTGCTTATTAGATTTTGGACTTA	GAAGAGACCTATGTTTTATTTGATGCAATGGAAGACTGCATGAAAAATAC
ss538945780	T/C	0.121	GQ0064_H22	LG10	123.4	TTTTTGGACAAAAGTAATCAGAGAACAAGGTTGAATCCAGCAAATAATGA	GTGCAGATAGATATACACGGTGAAGAAGAACCGATTCCATATTTAACTTC
ss538945781	T/C	0.340	GQ0064_I02	LG02	77.8	AGCTTTATTGGTATACATAATAATTGCTGTTAATTATTTTTCTGTCATGT	TACTCGTCCGTCCCTACCGTCTGTACATCCCATCTATGCACCAGATTACT
ss538945782	A/C	0.391	GQ0064_I05	LG05	16.0	TGCAGAAGCTCAATGGAATCAGGACGAGGAGGAGGCGACCTCGCTCTCGC	ATTCCCACTACCCGACCAAAGAGCTCCTCGTCGAGGGGACTTTGCAGGAG
ss538945783	A/C	0.389	GQ0064_L14	LG12	126.4	NNNNNNCATGAATATAATTTTTTCTTCAAGGCACTGAAAGAGGGTGATCT	TGTTATAATAGGGTGAAGTTGTACAACTTGTCTGGCTCTTGCTCTATTGG
ss538945784	T/C	0.338	GQ0064_N01	LG02	155.8	GGGAGCATTGATTTCATTCGGAGGCGCAGTTGCTGCTGCAGAGCGTACTG	TATACTCTTATGCTCTGAGTAATATTAGATGACATATTGTTTCTCTTCTT
ss538945785	A/G	0.389	GQ0064_O20	LG02	101.4	TTTTTAGTGTCTGGTCTTGCAATCATGTATATCCAAGCAATAAGAGATGA	CTTTATGTACACATATGACTGCAATTTTTTGTGAGATTGGTTTTATTGCC
ss538945786	A/G	0.118	GQ0064_P20	LG03	129.0	TCTAGCTTGAGGCCTCAGGGAATCAGGCTATTGCCAGATTTGAATCTGCC	CCTTGCGACGAGGAAGAGGATTTCAGCAGCATGTTATTGCATCTTTGAAT
ss538945787	A/G	0.152	GQ0065_A10	LG07	166.3	TTGCTACATCACACGTTTTTCACTATACCTCTAATTTCGCTAGATTATAC	CATTATCTTTAATTTTGCTGTGGGTAGGTATTCTGATCAAATGGCAGTGT
ss538945788	T/C	0.098	GQ0065_A13	LG08	15.5	GGGAGAATAAGGTGGAGTGCCCACATGATGATTTCAGGTCGACATTTATT	CCTTACTGCATTTCCCATTGGATAATGGGGTGCATTTGTCGATTGCAGTG
ss538945791	T/C	0.173	GQ0066_A04	LG11	29.9	GTGCTGGCGCTTGGCTTAACACACCGTTTTCGCTCTAAATATGTCACTGT	GTCCTGTACAAACCCCTCAAAGTAAAAGTTTGAAAGTAGTGCAAATTTGG
ss538945792	A/G	0.310	GQ0066_D06	LG06	79.1	TTGAACATGTATGTAGGAGATGCTAATCAAATGATGGATTGGGTTCTTCA	CAATTTTTTCTCAGACAAGTATTACTGTATTTTAGCTTCTTTTCATTGTA
ss538945795	A/C	0.076	GQ0066_M02	LG05	103.8	TCAGCACTCATCCCACCTTCTTTCTTATTGCCATCCTTAACTTCTGCAGT	CCTTGAGAAAGACCACGAAAATTTGCCGGCATCTTTGTAGCTGCTCTAAC
ss538945797	T/C	0.191	GQ0067_A10	LG12	47.0	TTATATAATCATGGCTGGATTTTATATATTGTGAGAGAATTCGCAGATTT	AGATCTGAAGGAAGAGCTGAACAAATATTGGGGTTCCTTAAGCTGTCCTA
ss538945800	T/C	0.320	GQ0067_D24	LG12	127.0	AATGGTTACATGGGGCAAGTATTAAGCGTTATTCTTTTTTGGAAGTGGAT	TGCATCCATTGGGATGCAGATCAACTATTGGTGCTCTTACTTGTTCCGTT
ss538945803	A/G	0.116	GQ0067_I24	LG10	123.8	ATGCAAGTAGCAAAAATTGTGTTCCGGTTTCCCAATCACCCTATCTCTTC	GTTGAGCAACACAAACATGCAAAGCTCCGAAAATGCTGCAGCACTTCGGC
ss538945804	A/G	0.412	GQ0067_J01	LG08	88.6	CGTAAGCGGTGGAATCGCAAAGCTTTTGACAATGGCTGGAAGATTTGTAA	TTCCGAAGAGATCAAACAGAAAGCTTTTCGTATGGTGACGGAAGAAAAAG
ss538945805	T/C	0.100	GQ0067_J09	LG10	72.5	GTCTAGAAGAAGGTGAAGACTAAAGATGGGGTCGTGTGAGCCATCATTAT	CCTATTAATGTTACATAATCTTTCTTTGTTGTAACCTTTTATTTTTTTTG
ss538945809	A/G	0.218	GQ0068_A12	LG09	98.2	GAGTTAAATAAATATTGCACTGAGAAAAACCCAAGTTTCTTTTTGTTGGA	CCAAGATATTGTTATTGGATTCATTGTCCAAATATTTGCTCTCAATTCTT
ss538945810	T/C	0.068	GQ0068_C21	LG07	136.5	GCTGATAAAAGTAAGAAAAGAGAAAATGGAGTCCTTTGGGAAGATGAATC	TCTTCAAATGGACAAGTATCAGAGCAGTTGCAAAATCTGAGCTTCAGTAC
ss538945811	A/G	0.378	GQ0068_D03	LG03	23.2	TATCTTTTCAAACTCGACTTAAATACTTAAATAATCATGGGTGGACTCGT	GAGTAGAAGATCATTTCACCGTCCTGGCCAGCCCGTTTTCACAAGACTCT
ss538945812	A/G	0.104	GQ0068_D16	LG08	11.3	TAGCGTGGGCACTTAGTGTGCATAAATGCCAAGGTATGACATTGGATAGA	TTCAAACTGATCTGTCCAATGCATTTGAGTGTGGCATGGTTTATGTGGCC
ss538945813	A/G	0.498	GQ0068_F14	LG04	139.8	TTTTACAAGGGCATGAGTACAAAAATAGTTCAGAGTGTGTTTGCTGCTGC	GTACTTTTTATGACCAAAGAGGAGCTTGTAAAAGCAGCTCAGGGAATAGT
ss538945814	A/C	0.160	GQ0068_I06	LG03	118.0	AGGATCAAGTTGTATTATCCATCTAATTTTATGCCTACCAAGCAATAATT	TTTTATTTCTTTTGTTTTTCTGCCTAGCACTTGAGGTGCACTGTAAATCT
ss538945819	T/C	0.353	GQ0069_B02	LG10	20.0	ACAGCGAAAAATTTTGGGATTGTTCGTCGCAGAGTTGATTTTGTTTGGGG	GATTGCTCTGGTGTCGGTCATGGCTCTCCATCACAGTGCACGCACTTTGC
ss538945824	T/C	0.409	GQ0069_H20	LG03	101.8	TCAGAAGTGAAGTGTAGGGAGCATGCTGAAGCAAAGCACCCTAAGGCTGA	GTTTATCAGTGCTTTCCTCATCTCAAGAAATAGGAGCATGTGATTCCAGT
ss538945825	A/G	0.309	GQ0069_K05	LG06	78.9	AGCCAGTCATTATAATCAACCTTTGTAAATTTTGGGGCTTCTTTAAGTAC	GCAGTACAGCCAGTCAGGCTCTAGCTGTTAGGTTTTAAGATTTTAGTTTT
ss538945827	A/C	0.374	GQ0069_O03	LG07	97.2	TTTCTTGGAGTTGCATATACACTCATTTACAAGAATTGGCTTCAATATAT	TTTCCTTTTCTTTTGATCGTTGTGGCAGTGACTATGCTTGCATTGAAAGC
ss538945828	A/G	0.107	GQ0069_O20	LG11	147.2	CTTAGAGATGGCCGTGGTATATCGACAAGGAAGGATAAGTGTCTTGCACT	ATAATGATTACGTTGGCTGTCATTTGCAGTTTGATTGCTATATCCAGTGA
ss538945831	A/G	0.493	GQ0071_E09	LG06	70.9	AGTATATAGCATGTTATTACCTGGCAGGAAGTTTTGCAACACACGATTAT	GTGCTTGCGATAATAATAATAAGTCATACAGGGAGATGGCTTATGTTATT
ss538945832	T/C	0.299	GQ0071_J03	LG02	2.5	GACTCTCAAATGGCTACTGTTGGGGATTAATGATGATGGTGGTCAAGTTG	GGGGGAAGGGAATCCAATTGTGCTGATGGCTCATCTCAGGAGGTGGAAGA
ss538945833	T/C	0.123	GQ0071_K06	LG09	41.2	GATTTCTATCTGGGATTGTATCTGTCCGTGTGTGTCTCTGGTGGAGTTCC	TCCATGAAGTTCTTTACCGTTCGGATCTGGCTCTCCTGAGATAAGTGCAG
ss538945834	T/C	0.013	GQ0071_L02	LG03	144.2	AGGTTTGGTGCCTCTAGCAGTGAATTCAATTTCCTTGTTTACAAGGTTAC	TGAATTTTTCTATTATTCTATTTTTCTTCGCATATTAATGCTTTGTCCTT
ss538945835	A/C	0.500	GQ0071_M01	NA	NA	AGTTGAGTCCAAATCAAATGTTATATGATGTAAAATCATGGCAAGTGGTG	GTCAATTAAGTTTGCCAATCCATTGTCATAGGTTATCTTGTTGGATCTTG
ss538945836	A/G	0.417	GQ0071_P18	LG01	85.3	TGAGTTTATTTTCTTATTTCATCTTGTTTTTCCAAATTTAAGGTGTGATT	CACCACCATTGATGCACCCTATCCCATCAGAAGATGAGTTCAAATTGCGA
ss538945837	A/G	0.240	GQ0072_B14	LG02	109.4	AGTTCTGCTGCAGGAATGACTACGATGCACCCGCCAAGTGCCCGCCCACT	TGTATTCTGGAGTATTCAAGAAGGCGTGCCCTGCGGCCTATAGCTACGCT
ss538945838	T/C	0.416	GQ0072_D12	LG12	9.4	GCGGCTGCGAAAGCGGCGGTGGCCGAAGGAGGATCTTCCCACAAGAATTT	GAACTCTTCGTCTCGGAAATCATGTCTCTGCACCGACCTGGAGAATTCCA
ss538945839	A/C	0.235	GQ0072_K21	LG01	74.1	TAAGAGATATAAATGCTGGTGAGGAGATTACGTATGATTATCATTTCAAC	ATGAGGATGACGGGAAGAAAATCCCTTGTTTCTGTAACTCAAGAACTTGT
ss538945843	A/G	0.218	GQ0073_D16	LG05	82.0	TTGGATGAGCTCAGAGGATTTATCGACTTGGGCTTTCGATTCAGTTACGA	GAAGAGCACCACGAGCTCTGCAACACTCTGCCGGCCCTGGACTTATATTA
ss538945844	A/G	0.099	GQ0073_I22	LG07	38.5	CAGGCCTTGAAGCTGTATGAGGTATTGAAGTCAAAGGAAGTAGATCTTGA	AGTGGTACCTATGCGGCATTTCTTAAGGCACTTTGTAGAGCAGGGAAAGT
ss538945848	T/G	0.472	GQ0073_O20	LG03	4.6	GGTGCACATTGATATACAGATTGCAAAGAGGACGACCATGATGTTGTCAG	AGGGGAGGAGGAAGAGGAAGAGCATGAGAAGAAGATAAGGCCGGCATGGC
ss538945851	T/C	0.219	GQ0074_E20	LG03	157.3	CTGCAGAGGTTGGCTGTTTGGGCAGCAGGAGAAGGTGGCATTCCACCAAT	GGAGCTTTGTTGGGGGTTCACTTAGCTTCCACGGGAGAAGTCTCGGGGAT
ss538945855	A/G	0.038	GQ0074_J14	LG11	84.4	ATCAAGTACACAGCTATGCCTCCAACAAAGCGCTTCAGGGAAATGGAACA	TTATCTGGAGGGGAAAAGACTGTTGCTGCTCTTGCTTTATTGTTTGCTAT
ss538945856	T/C	0.439	GQ0074_M01	LG10	102.3	AAGTCTGAAGCACTGCTTGGCAGAAGCACGACAGCTGGTTAATCTTTTAT	GAGCAACCAGCCAGAGAACTTCATGAACCCTGTTATAAGGGAGAAACACT
ss538945857	T/C	0.138	GQ0081_G13	LG04	56.9	GCCTAAAAACTTCCCCAAGGGCAAGAAGATGCAGTAAACTATTCTGTTCA	TAAAGTTGGGGTAAAGTCTATTGTTGTGAGATAAACTTGTCCTGTTCATT
ss538945858	A/G	0.103	GQ0081_O15	LG04	18.3	ATTCATTACACTCAGCAGGTTCAAATGAAGTATCGACATCAAACCCTATT	CAAATCCACAGGTGAATCATTCAGGACCAGTCCAACATCAACAGTATGGC
ss538945859	T/G	0.251	GQ0081_P11	LG08	18.9	CTTAAAAAGATATCGATAATATCTGCAATTTGGAAGCAGATTTTGTTCAG	CAGTGCAGACCAGGTAATATCACGTTGTATTCTTGGGATTTTCTATGCCT
ss538945860	T/G	0.482	GQ0082_A12	LG02	156.6	CGTATTGCCAGGTTTCTTAAGGTCGGAAAGTATGCCGAGAGAGTTGGAGG	GGTGCTCCAGTTTATCTCGCTGCCGTTCTTGAATATCTTGCTGCCGAGGT
ss538945862	T/C	0.292	GQ0082_C07	LG10	100.8	CAGGGAACCCCCGCTGTTTTCGATGACAGTTTCTTCAAGCAGATTGCGGC	CGCAGAGGTATCTTGCAAATTGATCAACAGCTGTTCGAGGACGCAACCAC
ss538945863	T/C	0.348	GQ0082_D03	LG12	74.8	AGCCAAACTTCGCAGAAAAAGCTGGAGATAACAGTCAGCCAACAGGTTCA	CGATCCTTTCTTACCAAACACAGAATCCAAGACAGAAGCACAGCCTGCAT
ss538945864	T/G	0.168	GQ0082_L18	LG07	117.0	CAGGTGGTGAAGAGAAGCAAGAGAGCGGAGGATGAACGCCTCAGATCACG	GCCGGACGCCAGAAGAATTCAAACGACACATTCGTCTGCGAACGTGTCTG
ss538945865	T/G	0.076	GQ0082_L22	LG08	43.8	CTAGGTCTAAGGAATAGAGATTTTCACACTTTCTGAAAGCAATGTCTAAA	TTGAACAGAAATGGTGTGCAGATTCTTCATAGCATAACTAAGTACAATCT
ss538945867	A/G	0.173	GQ0083_P07	LG01	2.5	GCAGAAGAGTTTATATCTTCATTTTATCAGCAGATGCGCCTACAACGTCA	GATTCTTATGGAAAATGCCAGGAAATGCTGGCCAGAGGATCACGTTAGTT
ss538945872	T/C	0.063	GQ01301_D21	LG02	105.5	TCCCTGTCTTGCATTTGGCAATTTTCGTGGTTGAGATTACGGCCAGAGAT	AATAGAGGAGGTAAAAACGGCCCGCCCAGTGATTCAGTGATGGCATGGTA
ss538945873	A/G	0.182	GQ01301_D23	LG03	86.0	GACCATGGCGGCGAGCATCCAACGTTAGAGTTGTCCGTATACAGACCCGA	AAACGCGTCTGAGAAATCTGGAAGCCGTGGAATTTCTGGAGAAAAAAGTC
ss538945874	A/G	0.074	GQ01301_E02	LG07	99.4	GGAAATCCGGGCACTACACTCTCAGTGTCAAGTGCCGCCATGTCGTGCTA	ACGTCGAGGACAAGGGTGATGCAGTTGGATCCTTCCAACGGATGAAATGC
ss538945875	T/G	0.201	GQ01301_F05	LG02	119.7	CTCCTTACAGTCCAGGGAATATCAGTTTCCCCGATCGCCTGCAAAGAGCA	TAAGACGAAGCAAGCAAAGGCTGCAGAAGCTGCAACGCATACCAGGCCAG
ss538945878	T/C	0.109	GQ01301_K11	LG06	51.5	ATGGCACTCCAAATTTTCCAGGGGAAGATGAACAATAATACCTTTGCCAT	ATGATTAACTACAATTATCAATATGAAATAAGGCAGTAATGCCCGATTCT
ss538945883	A/C	0.135	GQ01303_H21	LG12	125.1	GGCGCTATGATCTACGGCATCGTGTTCGTGACGGGCATCTCGTGGTTCCG	CACACCAACGTCACTTACTTCGACGACACCGCATCAGGAAACCAGGCCTA
ss538945887	T/C	0.084	GQ01304_E23	LG11	117.0	AGCGGCAGTGGTTACGGAACCGGTTCCGGTACTGGTTCGGGCTACGGTTC	GGCTCTGGTTCCGGTTACGGTGCTGGAAATGGTGGCGGCAATGGAGGAGC
ss538945893	T/C	0.029	GQ01306_G19	LG12	110.9	TACTTGATCACTGGATCGGTGTCATTGATAACTCTGATTATATTCTTTTC	ATGCTTCTCTACGATTACATGAGGGATCCTAATGTTAAGGGTAACGATAA
ss538945895	A/C	0.392	GQ01306_L11	LG02	136.3	ATAATAATAAAGAAACTGTTCCACAGCAATCACCAAGATGGATATTTTGA	TTGAGGTCTAGTAGTTCACTGAACATAATTCTCCACCCCTTACACTGAAG
ss538945897	T/C	0.397	GQ01307_A11	LG04	24.5	AAGGCAATCACCCTACCTGGAGAGGGAGAAATCATGGACCGCATGGAAGT	GCAGATCCAGATGCTGTTCATGGAGTTCGCCGTTTTTTTATTAAACAACT
ss538945898	T/G	0.411	GQ01307_K21	LG12	89.9	TTCAGTCTAAACGGTGAAATTATTTTGTGGATATTGGCAAGAGAGAATGG	TCGGCTACTTTTTGTATCATTCCAAGTGAAAATAGAACTGGAATGAAATG
ss538945899	A/G	0.094	GQ01308_A17	LG06	68.2	CAACAATTGGATCATTCCACTTTAGAAGGGAGTTGGCAAGGTATGCTCTC	GTTCGTTTCGGGTGGTAGCATTGAACTATTCCCCTATCATTATGATCCAC
ss538945903	A/G	0.347	GQ01308_J08	LG11	30.5	GTCATTATACTCCGAAGTTTTCCTGGCCTCTCTCTTTTCAACTGTAATAA	ATCCCTTGTATATAAATTGTATGGATTGAGTTATACGTGATGAAGACAGT
ss538945905	A/C	0.316	GQ01309_E03	NA	NA	CAAAAGTCATCTGTGTGCCCCCATTGCCCTACATTTTGCTTACAGGAAAA	ACGACACCGCCTCCCACCATGATGAATGAAACCACCGACGCGAATAGTAG
ss538945906	T/G	0.111	GQ01309_G10	LG04	66.1	ATTTCTCAGCAGAGGGTAGCGTTATTGTCGTTGAGGAAATTTTGAAAGTT	TAAAGGAAGCAGAATGGGAACCTTCTTTGCACTGGAAGAGTATACCAGCG
ss538945908	T/G	0.380	GQ01309_J22	LG11	47.3	GAGGTTCTGGGGTCTCTGAGATGAAAATTTTATGTTTGGGCAGTATGCAA	AGTGGGAATGGCGGAAAGGGTCAGGATACACATAACAAAGGATAGCTTGG
ss538945909	A/G	0.427	GQ01309_L20	LG04	33.9	GAGGGTCTTGCAACTCCAACAGTGTTCCAATTTTGCGCCTAGGGATGTAA	TGATGCTCTTTATTACAGAGTTAGGTACAGTTGGAAAGGTGGAGACATTT
ss538945910	T/C	0.437	GQ01309_L23	LG01	135.9	CACATTCTTTAGTTTGGGATCTATATCGGCAGAGAAGTCCCCCTTGTTTT	CTGATCCAAAATATTCTTTGAGCGTTTGTGTCCTCCCTGATTTGAAGTTT
ss538945911	T/G	0.023	GQ0131_A04	LG01	20.8	CCCATGAGATATAGATTTGGTTACAGTGGTTATGTAACTGAGAAATATGG	CCTGTTGTTATATAAGTGATCACGAGTCCTTGAATCATCTAGCTCTCGTG
ss538945914	T/G	0.484	GQ0131_H05	LG09	26.6	AGAAGGCTGACCTTAGAGCAAGTGAGGGCTCTAGAGAAAAATTTCGAAAT	GCAAACAAACTTGAACCAGAGAAGAAAATGCAGTTGGCCAAGGCTCTAGG
ss538945918	T/G	0.051	GQ0131_I18	LG02	124.2	ATGGATGAATGTAGCAGAGTAGGTTTTACTATTGGCAATATTGAAAGCAA	AAATATGAATGTTTGGGAGCTGAAAATCCAGTTCAACAAACATGGCTCAA
ss538945921	A/G	0.126	GQ0131_M21	LG04	68.8	AAAAGATTTGATTATTCACGCTAGAATTTGGAAATTCTGCAGATTTTGGT	TTTTCCGTGTGAAAAACTGTGGAAACTGGGTTAATTCTGAGTCCATTTAG
ss538945922	A/C	0.499	GQ0131_O08	NA	NA	GTCGAAAATCGAGAACGAGGAGTCGGTGGCGAGGTGCAAGGAGCGGAAAG	TTTCATGAAAGAGGCGGTAGGGACACGTAATGCCTTCGCCGCCGCTCATT
ss538945928	T/C	0.154	GQ01310_O05	LG02	37.7	CAAGGGGGCCGAGAGAGGCTTTGTAACATGGCGCCTTAGCAACTATGGCG	CAGGCAGACAGGATGGAGCCAGGCATGTGACCGTAGCAGCCCACGAGCTG
ss538945929	A/G	0.082	GQ01310_P04	LG06	20.8	GACACAAAGGAAGGGCGTTATAATCCCAAAATGTCTGGAACAATCCCAGT	GAGAAATGGAGAAAAGGTTCTCAGTGGGCTACTTTAATCAGGAAGCATGC
ss538945932	A/G	0.166	GQ01311_L17	LG12	16.3	AGTTTAGAGAAGCTGCATATATATGGGGACTGCTGTCCTTCCTGCCCGGG	TTTTCTGGCTCATTATCAGAGCCATACGAATGTTAATTTCATGGGCTTCT
ss538945933	T/C	0.266	GQ01311_N21	LG11	81.0	TTTCCATATTTATTTGAAATAAAAGATTGGAAGCTCCTAGTCCAAATTCC	ACCAATACCTTTCAGTCGTTCTTTTAAAATGAAAACAATCGCTGTTGGGT
ss538945940	A/G	0.122	GQ01313_B08	LG06	31.9	AGTTGTTCCTGAAAGGTCTTACTGGGTTTGAGCAGGTCAGCTGGTCTAAA	CCTTTCAAGCCACAGGACATTATGTTTTGCAAACAAAATTGTTGGTGCGA
ss538945941	A/G	0.024	GQ01313_E06	LG01	31.8	TCTGGATTATCATTATAGTTTGCAAGGTTGGCATGCTTTGCTTTCAAGAT	TTTCAAATACACTCACTGCATTTAAGAGTTTTGGAGGTGACAATTGAATT
ss538945942	T/C	0.033	GQ01313_E24	LG03	22.0	GAGGACGCTGACGGTGATCGGAGATGCAGATCCTGTGGGCGTGGCCAATA	GCTGAGAAGGAAATTCAGGTGCGCTAAATTGCTCTCCGCCGGGCCCGTGC
ss538945944	A/G	0.365	GQ01313_H10	LG03	103.0	TGTATATTATAGTAATAGGTAGTAGATGATATTGATTATTTGAATTTTCT	ACTTCTAAATGTAGGTGATTGTTAACTGATTGTAACCAAACTTAAACTGT
ss538945947	A/G	0.266	GQ0132_F09	LG12	5.3	CCTGACTGTAATAAAATATCATCTCAACCTTCTTTTAAATGCCAAGAGGG	ATGGATTGGGACGAAGGTAGAATAGAGGAGTACATCAGAAAAGTGCTTAA
ss538945948	A/G	0.228	GQ0132_H22	LG06	87.9	AGCACTGAACTTCTTATAAGGAAGCTCCCCTTCCAGCGTCTGGTCAGAGA	ATTGCTCAAGACTTCAAGACGGATTTGAGGTTCCAGTCCTCCGCCGTCTC
ss538945949	T/C	0.128	GQ0132_I09	LG09	92.2	CACATTTATTTTTTTTAAAAACGCTTCCTTAACACTCTGGTGAGCATCCC	ACCCATGAAGAGGTGGGATGTTGATTACATTGTACACAACCTGACCCAAC
ss538945950	A/G	0.042	GQ0132_M05	LG10	124.1	AATCAGATCATGGATCTGAAAATCACCTCCAAGTCCCTGCAAAGGCAGTC	AGAAAGTGTGAAAAGGAAGAGAAGGCTGAGAAGCTCAAGGTTAAGAAGGC
ss538945954	T/C	0.325	GQ0133_D21	LG01	9.1	CCTGATGGTGCTATTCGAAAAGCCCTATTGTTCGATGACGGTCAAGCACT	CTTAGCAAGGAATTGGCAACTCTAAGGTGCAATCTTCCATATTGCATGGT
ss538945958	T/G	0.483	GQ0133_K10	LG10	108.2	TCAGCAATAAGCGTACAGAAATTCCGGTACAAGTAATATATTGGAAGATC	AGAATGGCCGACCAGAGCAATAAGGAAATGGGAGAACCAGGTTCCTCTAT
ss538945960	A/G	0.205	GQ0134_H08	LG06	132.0	CCGTAGAGATTACAATGATGATATTGATAACATGGAAGAGGTCTTGCGGC	ATTTGATATGAACATGAAATATGGACCATGTATTGGAGTTCCTAGGCTGG
ss538945961	A/G	0.084	GQ0134_I08	LG07	140.6	ATCTTAGAATAAGTTCTATAGCTTNTACCACTATATAATAATAGTATGTT	GATAACAGTAGTGCATGCTGTACTCTAAGGTCATTTCTCATGATCTGTGC
ss538945963	A/G	0.077	GQ0134_K05	LG01	22.8	TGTCTGTGCTGTTGTTGGTTGATAGAGATGTGCTGTGGAGGATGCTGTCC	CCTTTTGGCGGCGGACCACCGCCTCCCTACTATTGATCCTGATCTTCCAA
ss538945964	A/G	0.388	GQ0134_K17	LG03	129.0	TTTAGAACATTCAGAGGGGACAGTCGGAATGAGGAGTTCTACACTCTACC	TTCAATCTCAATAAGTTTTTCCCCCCNACATGATTTTGAGGATCTGTTGT
ss538945965	A/G	0.336	GQ0134_K22	LG03	4.5	TTTTGCTTCGAGAATTCCATTTTGAAGGCAGCCCATGTCTACAATGGCAC	CATGGCTTCTCTGTATACAGGGGCGACTTGCCTCTTGGTCTCAGGTTGAA
ss538945966	T/C	0.253	GQ0134_L20	LG05	76.5	CTCTTGTTAAATCAGTCAAACGAAAAGTTGGGGCAGTGGATCCCTGACTT	GCGACCCATTTTTGGCACTGAAGATTATTTCATTGTTTAACTACTACAGT
ss538945967	T/C	0.375	GQ0134_M06	LG11	133.2	GACATGAGAAGTGCAAGGGCAAGCTTTAAGAGAGCTGAGATCTCACAGAA	TTGTCTACACCAAGCTCTAGTAAAGAAGGAACTGGTTAGTTTCTGAAGAC
ss538945970	T/G	0.386	GQ0134_O02	LG07	126.4	CCTACATGTTACAAGTTAGATGGATTTGTAGGCATAGGGAATATCAACAT	TTAGGATTAATTTTTACGCCTAATATTATGGGTCTGGACGCATTTTGATG
ss538945972	A/C	0.211	GQ0134_P16	LG06	165.4	TTTACTTTCTTCAAAAGAGGATAGTACAAACTAGTGTATATGCTTACAGT	AAAAAATCTTTGCATGTTCTGTTGTAAATTCTGTAAGTTGTATGATTGTG
ss538945973	T/C	0.228	GQ0134_P22	LG09	65.6	AAGGCTTGCAAAGAGCTTCTCTATTTTGTAGGACTTAAAACTCTGGATTC	ACCACGCCGTCGGAGGGTAATCTTGAATTTGTCTGCACGGTTGAACAGCT
ss538945974	T/C	0.046	GQ0161_C23	NA	NA	TGAGGCCGCTGCGAAGATTTTCAAAGAGGCTGGCCTGCCTGATGTCTTGG	TAGTGGGGGAACTGTGGATAAGAGGCAATTGGTTGATGATGTCCGCAAAG
ss538945976	T/C	0.082	GQ0161_G12	LG07	3.6	GGAGGGCATGAATGCACCTACTCTATTGTCACGAGTTCCATTGACAACGA	GATCGAAAGATCAGGGAGCACTATGTGAGAATCCAACGTTGGCCCGGGAT
ss538945977	T/C	0.087	GQ0161_I09	LG10	123.9	AGTACAGTTCTTGGCTCAGTGACACTTACAATTGAAGATGAGGGTCAAAC	GAGGCTATTTGGCACTCACTGGATAGTTCGTCTGGCCAGGTTTGCCTGCA
ss538945978	T/C	0.080	GQ0161_K01	LG02	7.5	CCTGTAAAAGGCTTTATTTGGTTGAAGGCACTGTGGATCGAACCTCCGCC	CCGACCCTCATTAAATCCTTGCCACCCACTCTGAGTTTATGTAAGATTTT
ss538945979	T/C	0.053	GQ0161_P09	LG04	38.3	GCTTACAGCATTGCTCTTATAGCAGTAGCCATTAATAGGTTCTATAACTT	AAACTTTCCCACTTTAAGCAGAAGCTTAGGCATGCTTTGTCTTCCCTGCA
ss538945982	T/C	0.162	GQ0162_D06	LG02	125.0	GTCTGCAGTTAATACTCATCAAATGAAAGATATCGAGACTCCTGTTAGCG	AGGAAGTGGAGATTATCTCATCCAGATGGCAATTGGTACGCCAGCTTTAT
ss538945984	A/G	0.074	GQ0162_I16	LG11	148.1	GAATCTTGAAAGTGCTTATCCGAGAAAGACTGATGTGAATATCACCCTTG	CTGATCCATTAGCATCGCTACAGTCCCCAAGAACGTTAGAATTGCATGTT
ss538945985	A/G	0.086	GQ0162_L22	LG05	84.5	CGATAGAACACGCACTGCCACCACCAATGGCCTGAGAAATTCTCTGAAGA	ATTGATGGGGGAATTTCAGAGTCTCAGACAGATTATCATGGCTGAGTACA
ss538945988	T/C	0.177	GQ0163_F22	LG05	45.5	CGTTTCAGCTCTCAATTGTACTAGAATGTGTGATGCCTAATTAAAGTGGG	CCTGATCTTCACCAGCTAAAATCAAAATCGAAAAGAAAGAAGCTCCCAAG
ss538945989	T/C	0.086	GQ0163_I14	LG09	101.4	AGAAGTATGCTAGGCCAAACTCTGGATTGGGATACCCAGGGTCTTTGGAG	TAATTCTTCAGTGCAAAAATAAAGGTCTCAAAGTTGCGGTTGCATCAAGT
ss538945990	T/G	0.499	GQ0163_M01	LG10	14.2	TCGGTGGATGCAGTCGTTGCAGACTTGCCGGAGACGGATTTCTTCACGGA	GAAGATGAGGACGGACGAATCAATGGCAACAATGGGTTTTCATTTTCTTC
ss538945998	T/G	0.094	GQ0165_C20	LG12	44.4	ATGTTTGGTGCTACATTTATATTTGACCTCAAGGCCTTGTAAGGGTGTAA	GAGTGTAATATCTGCATCCATTTGTATCTCCATTTATCATGGTTGAAGTT
ss538946002	A/G	0.090	GQ0165_E09	LG01	130.7	AACTAGAAACTGAGAGAACAGTCCGCCGTGTTCTATCTTGCAATTTTTCC	AGACAATTATAGTGGAACATGTAACATGCCATTTCTTGAAAGGCCAGGTC
ss538946004	T/C	0.324	GQ0165_F24	LG03	22.4	TGCTCCTGCCCCCCCTAACCCTGCTCCTGCTCCTCCTCCTTCTCCTCCCA	ACTGAAATGTTGTCATGTGTGCGAAGCACAGTGCTGTTCTCGATGCTCGG
ss538946005	A/G	0.338	GQ0165_G13	LG03	91.9	GACGCCATAAGCTTCTACAAGCGCGTGTTTGGGGCCGAAGAAATTGCGAA	TCTCACCACCCTAAGCGTAAGGCCGACCAAGAGCTCCCTCTCATCCTTCA
ss538946007	T/C	0.050	GQ0165_I12	NA	NA	ACATACTTGAGAGATTAAGCAACAGTTTCCATGTTTATCCAAGTTGTGGG	TATCACCCTTCATAGGTGTTTGGCAAAACAGAACCTCCTGTTTAGCTCAG
ss538946008	T/C	0.479	GQ0165_J17	LG09	144.0	CTGTCGGAAACGGAGAAGAAATCAGAAGTCAGAAGCCTTTGATTGCAGGA	TTCTTTCTAATGCAAACAATAAATCGTCAATTTCTCATGACAGCTTGCTT
ss538946011	G/T	0.216	GQ0165_L23	LG05	20.3	CTGTTGGATTCAGCGCTGTGAGTCGRAACTGACGGTGTACGAAGAATTGGAGAAACATGGATTCCCCGTCGGACTTCTGCCTACCAGTGTGAAGAAATACAAACTGCATGACGATGGTAAGTTCAAAGTG	ACCTGTACTCATCCTGCAGTTTCACCGCGGACACCAGCAAGGACTCTTTTCATATCTACTACAAGAAGAAAGTTAAGGGCAGAATCCACACTGATATCATCAAGGACCTCGAGGGCGTCACSGTCAAGGTGAAGAACTACG
ss538946012	T/C	0.034	GQ0165_M19	LG04	129.0	CGTTCTGGGCTGTTGGGCCGGTCATTGATCTTCCTCGCGGGGATCAAACA	GGGGACCCCGGGACGATGAGATTTTGGCCTGGTTGGACCGCCAACGCCCG
ss538946014	T/C	0.045	GQ0165_O10	LG06	127.5	CATAATTGCAAATCAACTTATTCACTGCTGCCTGGCAAGCTTGTGAATTG	CTTCATAGCACACTCAACTCTGTATTGTGTCTTCAGATTTGATGGCCAAG
ss538946017	A/G	0.298	GQ0166_C19	LG06	32.9	GCATCAAAACGCGGGTGTAGTTCTCCTGGTACAAATGTTGCAGTCACCGC	GTAAACTCTTCTCTAGGCAACTATCAAGCTGGATCGAGAGTTTTGCAGGC
ss538946019	T/C	0.270	GQ0166_G19	LG01	79.7	GATTGCAGCCACTGGTGTCTGCCANGGCTTCCCGATATCTGGAACGAGCT	CTCTATTCGGCTCTCTTCTACGTCTGATCTCATTATGTCTAAACATTTTA
ss538946022	A/C	0.116	GQ0166_H16	LG09	43.8	ATCTCCTGATGACATTTCTAGTGTAGTTCTTGTTGAAAAGGACAGATCAT	TATCAAGTCAGAAGCAGTCCTGCGCATTTTAACCTACCTGGATTTACCTT
ss538946023	A/G	0.285	GQ0166_K19	LG09	62.5	ATGTATCAGTACTTGTGTAACGGAGAGGTATGCATTTTGGACTGGACGCT	TCTGAGAAGCTACAGCTGTCTTCCATGATTCACCAGTGCGGTGAGGTGGG
ss538946024	T/C	0.322	GQ0166_M11	LG06	121.2	TTGTTTACTTCACCTAAGCACAGCAATGATGGGACTAGTGAGAGTGAATG	GAGGATGATCGTAATCAACAGAAGCGGCGGCAACTTAGGAGCAGCATGCT
ss538946026	A/C	0.042	GQ0166_N13	LG11	108.4	GTTGGCAGAGGACTCGACTATTCATGGCAAGGATGTGATTAGTTGCCTAG	AACACATCATTAACAAGTATGAATTTATAGTGACCATTATGCACTGAGCA
ss538946027	A/G	0.437	GQ0167_A03	LG11	142.6	CTCGCTGCCAAAATAGTTCTAGACAGAGATATCTCCCAACTACTGTAATG	AATTTTAATTTATTTGGTGATTTGGATTTGAAGATGCCAACTTGAAAAGA
ss538946028	T/C	0.216	GQ0167_A12	LG01	128.3	TTCGTTAAGCTCTTGTAAAGGTTTTTTTCTGGTTTGTGATTGTTATTTTG	TACCTCCCCTTTTCCACTACAAACATTGTAAAATGCCACGGCCAAAGGGT
ss538946031	A/C	0.070	GQ0167_E03	LG04	18.7	ATCTTCGAGGAAAAGCCGCTGTAGATGATTTACGTATAGAACAGGCAAAG	AAGTCAATTTGTAGTCCTTCAATTACATTTCTATAAGATGTCTAGATTTT
ss538946032	T/C	0.099	GQ0167_H24	LG12	86.4	CCAGAACACTGGAGCACACCATTTTTGCAGTCACCATTTGTGGAGGAATC	TCCGATACAGAGGAATACACATCCACGAGGTACCTTAGTGATTTGAATCG
ss538946033	T/C	0.071	GQ0167_I12	LG05	143.2	GTAGCTCCCAAAAGTTGTTGATCATAATATAAATTGGTCATAGTATACAC	GAGTATGTCAACTCCAAGCATACAGGATTGGCAAGTGGCATGGATTTGAT
ss538946034	A/C	0.051	GQ0167_L13	LG07	12.4	TATGTGCAGTGAAGTGCTTATGCTAGATGATCATGGTCCATATCATGAAT	TGGTGTAATTCCAAGCACAAATGTATAAATATATATGTTAATGATTTTAA
ss538946036	T/C	0.086	GQ0167_M06	LG05	30.9	AGAAAACAACAACCACTCGCCGGTACCCTTTTTCTGGCCTCCTCTTCCCG	CATCCATTCTTCTCTGCTCTGCTTTCTTTCGTTCTCTCTGCCTGACCAAC
ss538946038	A/G	0.282	GQ0167_M11	LG06	14.5	GAGTTTTTGCAGCTTCCATTGCTCTATTTTCATGGCGAACCAGAAAGGAG	AGCCAAAGTCGAGTTCTGCGGCTGCTGCGGTAACTTCATATTCTTTTTCT
ss538946043	A/G	0.058	GQ0168_B15	LG02	72.6	ATCTTTATGGAACATAAGAAATATAATTACGAAGTCCTTGAATGCAAATC	GGAATATTGATCTCAGAGCATTCTTTTTCCCCAGTAATCTCACGATTGGG
ss538946045	A/G	0.428	GQ0168_D09	LG10	78.2	AAGGAGCTTGTAAATTTCTTTTCTTCAAAAAGCAAGGATTCTTATTATTC	GTAGATAAGAGTTTTGATTACTCGTCAAGATTTTCCAACTGGTCAGGTCA
ss538946055	T/C	0.102	GQ0168_K11	LG07	175.3	GTAATGGTGAATAGATATTTGCTTCCTTTGGCGGTGCCCTTGTTGCTCTA	ACTGCCGATCTACGTCGCGTCATGGCTTCCACTGGCCGTCTACTGATAGC
ss538946058	T/C	0.297	GQ0168_L11	LG04	128.0	TATGGTATGCACAAATTGAAAAGCCCTAGGCTCTGGCTTAGCCCTCCTAG	TCTTGGCTATGCAATAACAACACCACNCCCCGTCCCATTGGCCCTTCCCC
ss538946061	A/G	0.158	GQ0168_M01	LG10	53.3	GGGGTCGCGCATTCCGTCGTTAGGGCTTCTCGCTACGGGGTTAATGACAA	TACCTTGAGGAATACGAAGACGAGGTTTTGATCATGTGCCAAGTGGAGTC
ss538946063	A/G	0.243	GQ0171_F05	LG11	49.0	TGATTAATTTAGGCAAGATTTGGCAAAAGCTTCAACTTTGGTGAAAGATC	ATCACGGCTATTGAAAATCCACAAGATAATATTGTCTAGTCTATAAGGTT
ss538946067	A/G	0.035	GQ0172_D23	LG10	9.2	TTTGTGCAGAAGGGTGTCTTTTAGTGCTTTATAAAAGCATGGTAACACTC	ATATGGTCATCCTGAATATTTGAAGGCAATGTCTATCTCATCCTTTGCTG
ss538946071	A/G	0.352	GQ0172_J03	LG11	61.1	ATATTCAATATATAGGGGATGTGGGAGAGACAGATTTTGGCCTATTGAAG	TTATTCTGGCTCATTGTACATCTGACCAGTTGTTATTCATCGAGAATTCA
ss538946072	A/C	0.283	GQ0172_K04	LG02	30.2	GAAATGAAGCTGTATCATAAATCCCAAGTTCTTTTGGAGTTACTGGTAGT	TTCTTATGCATGGGAACATCTTCAAGTTTATCCAATTCAAGTTCTCACAG
ss538946074	T/C	0.473	GQ0172_O22	NA	NA	CTTACAAAGCTCGCCTCAATTTCGACCTCTAGCCCAGGATCTGATCTCCG	TGTTTCGTGATTTTATTTAATTAAATTCAAGGTCTCTAAGAATCAACGAC
ss538946075	T/G	0.237	GQ0173_A19	LG07	4.5	CATCCTTACCATGCTACAAAATGTGGAAATAGCAACTGCTTGATATCCAA	ATGGTTTCTTGGAACGCATTTTGAAGAGGGTGCCTCACCAGTTTTCAGAG
ss538946078	A/G	0.078	GQ0173_J04	LG09	63.7	ATCATGAAATACTTGGCACCTTTGCGATGGGACTCCTGGTCTTCCAATGT	GAGCCTGAATCAGACCCTTTATCTTCAGGAGATGAAATAGTACTAATGGC
ss538946079	T/C	0.372	GQ0173_M21	LG08	40.0	TTTTTGGGCATTAACCGGTTGACAGATTGTGTCTGAGTGAATGAAACCAC	AAAATCATGACGGGTGATCCAAGGTACAGCATGTCCTCAAGAGCTTGGTT
ss538946081	T/G	0.141	GQ0173_N14	LG04	130.6	TTCAGAGCTTAGATGATGATGAGGTTTTTTCCTTTGCCAAACAAATTGCC	CTCCCTATGAGCTTGTGAGGCAAACCAAACAGCTAGGAAGGCTTCCTGTT
ss538946082	A/G	0.055	GQ0173_N17	LG06	55.1	ATACTATACTCCCTAGTTTTCGGAATTAAGCATTTAGTGAACAAACTTTG	CAGCAGAATATCTCTGCAATTCTCCTGCCTCGGGATTGTCTCAGGTGTGA
ss538946088	T/C	0.179	GQ0174_O15	LG03	139.7	TTGAAAAGGATGGGGAATTTTACAAATCCCATTCCCTGGTCCAGATCCTT	TAGGAGGATTTTTGATCTCTCAATTTNTTTTAATTATTGAATCACAGAAA
ss538946091	A/G	0.312	GQ0175_F03	LG06	78.5	TCTGTGAGTAATGAAGGACATGAAGATACCCCTACCATTAATAGAAGCTT	TCGACGAGCATATTGTATGGTGTCTTACAGAGGCAAGTTTCTAATTATAG
ss538946092	A/C	0.219	GQ0175_G11	LG10	122.0	AATATCTTTGAGCACTATGACAGTCATTTACAATGTAACAGCTTGTATGC	GGGAAATTGTTTGAAAACATTAAGAGTTTTATGGGTCCTCCTGCTTCATC
ss538946094	T/C	0.083	GQ0175_K03	LG04	73.7	CCTCCTGCCATTCATGCTCAACGAAGGATAGCATCATTGGTGAACATACT	GCAAATCTACATTGTAACGCCCCAAGCATTTGTAAAGAAGTGAAAAATGA
ss538946095	A/C	0.166	GQ0176_B05	LG04	99.0	CCCGTGATGAGCGCCTGAACAGCTGAATGCAGCGAATGAGCCATCCTAAC	GCATGTTCCATCTCGGCACAGCCTTGTTCCCACCGCCGGACCGCGACTTC
ss538946096	A/G	0.117	GQ0176_C06	LG02	45.0	CTGATGTTGTCTAAATCCGGGACATTGTTAAGCCAATCTTTGTCGATGAC	TGATCAGTAGCCTTTGAAGCATTAATAGCAAGAGTTTGACAGCTTGAAAC
ss538946098	T/C	0.279	GQ0176_I08	LG02	169.0	TGTTGACTTCAAGGATCATACTGGGAAAAGGATGTGCTATACTGAAGGAT	TACTGGCGACAATGGGCTTTTCAGTATCCTTGTTAAGGGTGAATATGAGC
ss538946101	T/C	0.159	GQ0177_C01	LG02	58.8	TCAATGGCGGGGGAGAAAGCAGATGATGGGTGTGCACTGGAAGGGAGGTG	GTGTGCAAGGAAGACAATCACTGTGCTCCCAGCGAAGGCTTCTTCTGCCG
ss538946102	T/G	0.467	GQ0177_D06	LG12	102.5	CTTGATTAATATCCATCAATTTTCAGTCCTATAATGTTTTTCAGCTGGTT	TGCATCATATATAAAACTTCCATGGACATACCTGCAAGATAAATACATTA
ss538946104	A/G	0.236	GQ0177_N10	LG05	12.9	TATGCTGTAAAGTCATTGAAAGGACTTGAGGATAGAGCTCAGGATCTTCA	GAAATTGTACTTTCGACTGCAGGTGAAAAAGCAAATGATGTGCAAAGACT
ss538946105	T/C	0.141	GQ0177_O09	LG11	9.7	ATCCTAAACTGTATGTCTCCACAACTGTCTTCAATATAGAAGCAGCTAAG	CCCTCCTAAGTCATAAGTCGTAAACCTCATCTTCCAATACACTAAACTAT
ss538946109	A/G	0.360	GQ0178_F22	LG01	80.9	AGAATGCATGCACCTTTCAGGTAGTAATAGTCCACAAACTTGGAGTTGTG	GAGTAGTCTTATGGAATCCAATGACAAATCATTGGAGGAGTTGGACAGGA
ss538946110	T/G	0.027	GQ0178_O05	LG05	83.4	GACATTCGAGGACGAGGAATCATACCTTGCAATCACTGGGGGTTTTGGCA	ATTCAACGGAGTTCGTGGGCAAGTGATGTTAAAGCAGCTTGTCTTTCCTT
ss538946111	T/C	0.020	GQ0178_O22	LG03	80.0	AAAGTTAATTTAGAGATAAAATTGGGCCCAGGTCCTTGGATTGAGATTAT	GAGCTGAATACGAAAATGAAAATGCTGATGCTGGGCAGCGTAGTACAAAC
ss538946112	T/C	0.277	GQ0181_A10	LG12	16.3	TCTCCCTGAGTAGAAGCAGCTATTGCAACAGCCTTTGTTCATCTGGGTAT	TTCTCTACCAGACAACACGCGGAATCAACATGGTGTTTAGATGCACAGTG
ss538946113	A/C	0.239	GQ0181_B04	LG11	47.3	GATGCACTTCTACTAGTCCTAGAAGAAGCATTGACAAACTTATATGGGCT	GTTGGAGGAGCTTTGTTGATAGACCTGATTGATTTCAATGTGGAGACTGG
ss538946115	T/C	0.407	GQ01814_C04	LG09	66.3	CAGGGGCATAGATTCAGAAAGGTTATTGACGTCCGAGAGAATCTGAAATT	GATGGCATCACTGCCAAGTTTAAGAGTGAAGCGTTGCGTGTCTACCTGCC
ss538946116	A/C	0.404	GQ01814_D05	LG09	4.1	GACGTGGTCAGGATAGGTAATCCAAAAAATCTTGTAGAGCAAGATCATAA	TGAACTCCACATGTACTTATTGATTATAACGCAGAGCCCATTTGTTCATA
ss538946118	T/C	0.365	GQ01816_D03	LG03	23.8	GAGAAGAAGGAAGAGATCGAGGCTAAAAAAGTAGTGTGGTATCCAGTGTG	GAGGCACACTGTTATCCTCCATGCCCGGCTTGTTCAAACAGACCAGAGAT
ss538946119	A/G	0.321	GQ0182_A02	LG04	92.4	TGTTTCAACATATCAAGCATGCCAGTGTGACTTCTCTGGACAGAATTGGA	GGGGGATTGTCATTTTAACGCTCTAGAATTCAGTTGGTTGTTTAATATCC
ss538946120	A/G	0.216	GQ0182_B03	LG11	140.9	AATTTTCAGAAGAGTTCAAGGGCGTTCCTGATATCATAATAGCAGTTATC	ACACCAATAGTTCAGTTTCTGTCAGAGAATAGGAAAAGAAAATAATGCTC
ss538946121	T/C	0.211	GQ0182_F04	LG10	63.0	TTTGGTCCTACTTTTTCATTTTTCCATATTGCAGAAGCAAAGATTGAATG	TTGCCGCTTCATCACAGCTTCTCAGACCCCATGTTTAAATGGTTTATAAA
ss538946122	A/G	0.033	GQ0183_A06	LG07	145.2	ACAACCCGGACATTGTTGCGAACGATGCCACGGTCTCTTTTAAGACGGCA	TGTGGTTTTGGATGACCGCCCAGTCTCCAAAGCCTTCTTGCCACGACGTG
ss538946123	T/C	0.027	GQ0183_D08	LG08	18.7	CAAGATCGCAAAGATAATAATTGTAACCACGGACAATTTGTCATACACAG	ACTGGATTCCACGGCAGCCTGCGGATGATTCCGAGGTTTGGAGATTCCGA
ss538946125	T/C	0.409	GQ0183_G10	LG05	88.9	CATCATCATCTTTTCTCCAGATTTTGCCAACTCTTATCAATTATTTCTTC	TGGCTGCAAATAACCAGAGAGATTCTATNNNNNNNNNNNNNNNNNNNNNN
ss538946128	A/C	0.017	GQ0184_E11	LG05	87.5	TGGTAAATCACTGATTTACCGGGGCAAATAGCTACTGTACTACTAGAAGT	AAATATTCCTACAACAGTTTTACCCATGGAAGAAATTAAAAACTTTTAAT
ss538946129	A/G	0.444	GQ0184_F02	LG04	32.2	ATTAAATATCTGGATTACCACGTGCCTATCAAATAGCTACTCCTCTGAAG	AGATTTTGCATGTTAAATTAAAAGGAATTCAACTTTCTGATCAGCAGCTT
ss538946130	T/C	0.147	GQ0185_D03	LG12	5.0	CTTACACGTGTTTATCATGATTATCCATGCAGTTGCTGAAAATGTATCCT	GCGTCAATTCTCACACATTGTTGGCCAGTTGAGAAGACAACTTCCCCACC
ss538946131	T/C	0.365	GQ0186_E07	LG02	59.7	NNNNNNNNNNNNNNNNNNNNNNNNNNNNNNNNNNAAGAGATTGATTGTTG	AGGCTGCTTTCTGCACACTCTCGGGTTCCATTGGGTGGTCACTCCAAGAA
ss538946132	A/G	0.076	GQ0187_B07	LG04	130.8	AATTCATTTTCAATCTCAGGTTCAAGGCTTTGCAGCTCTCTACAGATGGT	GGGTCTGCAACAATAACAGGAAAGCAATTGCCCTTGAAACCATGCTCCAC
ss538946133	A/C	0.489	GQ0187_C02	LG07	97.3	AGCAATTGGTCAGTCGGCGAACACGAAGGCGAAAAATCCATCAATAGCAA	ATCCTATTAGCACCATGTAGACTTCCCTGTACTATATTATTTTTTCACAA
ss538946137	A/G	0.065	GQ0189_A12	LG08	150.6	TGGTAGCAGCAGCAGCGTAAATGACTATTTTCAATAGCAAATATTCATTA	GAACAGCAGTAGCAGTCTTCGGAGGTCTTCAAATATTCCTTGATGCTGCT
ss538946138	T/G	0.497	GQ0191_B10	LG02	93.6	TTATTTACATACTAGAGTCGAAACAAATTCCGTAGACTTTCTGAGTCAGT	ATGGCAAGGTTCAAAGTGAACCCCGGATTTAGTTTTGAACTTTTGATATA
ss538946142	T/G	0.115	GQ0191_M10	LG04	137.7	CAGATGGATCAATCCAGGTAGCTGCTGGGCCAGTAACTGCACCATAGATG	CATTCTATGTGGGCCCAGAGCATATTTTATATGCCTGCTCTTGGATAGAG
ss538946143	T/G	0.159	GQ0191_O12	LG10	1.0	CCGGTTGGATACAAGCAAGCTACAACTTGGCGGTAGCTTTCTGGCCTTCA	TTGGGAGGAGTTGTTTGGGCTTTTCTTGTGGCTGGTAACTAAACCAATAC
ss538946145	T/C	0.394	GQ0192_I10	LG05	148.3	ATATAGGGATCTAAAACCTATTTTGTTAGGTCTTGTGTTTGGCCTTTACG	CGGGTCAGCTAAGCTGTATTTTTTAGATTTCCAGGGAAACAACCTGTAAA
ss538946146	T/C	0.137	GQ0192_J18	LG06	156.5	CGAACAAGATCGTTAAAGCCGGGGACTGCGTATTGATGCGCGCCCAGGAC	CCGAGAAACCTCCATACGTAGCGAGAATAGAGAGCATCGAGATCGACGGC
ss538946148	A/G	0.086	GQ0192_O01	LG09	91.4	GACATCGCCATGAATTTCCTCGTTGCGGATCGAACCGGGACCGGGCCGCT	TTAGTGCGCGGTAATCCTAGGGATTGGGGTGACACACGGAATTCCGGCGG
ss538946149	A/G	0.280	GQ0193_C22	LG11	25.1	AGATTGCAGGCTACAAGGAACAATTGCTGAATCCACTGAAAGGAGAGGCT	AAACAATACTAGAGCTCGGTATCGGTACTGGGCCCAATATAAAGTACTAC
ss538946150	A/G	0.399	GQ0193_D20	LG04	37.3	CGCAGATATATGGGTGGAGAACAGTATTACTACAATAATGGAGTTCCCAG	CAAACTGCAGCAGATGGCACCCGGTTCACTTCCATGTTTAGCGATGAGAA
ss538946152	A/G	0.490	GQ0193_L02	LG06	134.3	GGAGTGATTGAACATCATTCTCTAGGCAATGCAATGAAGGTTTCTCTCAT	TGTTAAAATATCTTAATGGAATTCAAGAGGAGGGTAGGAGGCAATGGGGC
ss538946153	A/G	0.231	GQ0193_M04	LG04	28.5	TGGAAAAACGTCGTTGCTGAAGACCATTTATAACAGCCAAAAGGTCAGTA	TGTTTTTGATCTTGTGATTTGGGTCACAGTCTCTCGAAACTATACAATTC
ss538946154	T/C	0.127	GQ0193_O03	LG10	121.3	TATTCTGGTATGGGTTGAGACGGTTGGGAGAGGAATGCAATCCTCTGAAC	CATATCCTATATATTGCCAAAGTATTATACCTGATATGATTGGATGGGTA
ss538946155	A/C	0.101	GQ0193_O20	LG12	15.9	GAGTTGTTCTAAAGCACGTGTGACTTTCACAACTGTTGTCTTCATGGAAA	ACCTGTGGGTGTGAATGCATCATGCTTGATGGTCTTCAGTCCTGATCACT
ss538946158	T/C	0.104	GQ0195_F03	LG12	122.2	GCTCACACCATAGGCCGTGCCCACNGCGGCACTTTCAGCTCACGTCTCTT	AATTTCAGCGGCTCAAACAGTCCGGACCCAACGATCCAGGATTCTCTACT
ss538946161	T/C	0.351	GQ0195_I09	LG11	46.9	GGGGCTGGTCGCAGCGTTGGTGATGGCATTCTTACTAGGGTGCGGCGGAG	TAGCGGAACGGTGTTCACATTGGTGAACCGATGTTCGGAGATGATCTGGC
ss538946163	T/C	0.262	GQ0195_L07	LG08	107.8	AAATTGATGTCCTCCAAGTTCTGTTCCTTGTCATCGTCGTGCTCATCGGT	CACGGCACCGCCTTCCCGGCCTCTGCACGCCCCTCGGTGGCGGCTGTGCG
ss538946164	T/C	0.133	GQ0195_M03	LG03	11.0	ACGGAGACGGCGATGCATCTGCCGCTTGCCATTGATTTGCCATTTCAATA	GAAAGCAATTGCAGGGGTTTTAGAGCAGTGGAATCTTAATTGTAAAGAAG
ss538946166	A/C	0.261	GQ0195_N01	LG10	110.7	AACTTTGCTCCTCCAAGTGACCAAAAAGCCTGGCTCTTTGGCTGGAACCC	ATTGCAAAGTTGCTTGATCTCTGATTCATTGATTTCCCCTTTGTAGTATG
ss538946167	A/G	0.100	GQ0195_N18	LG11	31.5	GTGGTGGATCCGTCGGGGATGCCGCTGATGTTGCTTCACAGTGGCGGAGC	GCGGCGGGGGGCGGCGGTAACATTCCCGGGGCGTCTCTTGGGGATTACTT
ss538946168	A/G	0.389	GQ0195_N24	LG11	23.9	ATTGGAGATCTGTATAATTAGTGAATATTCGGTGAAACAATTCAAACCTT	TTAAATATTTCTTCTGCTTCACTGGGATGCCAAAATGTTTATGTATTGTA
ss538946170	T/G	0.185	GQ0196_C03	LG02	57.4	AGTGACAATTAGTGTGAACCAACTTAATAAAATGCTTAATTTTGTCTAAA	ATTGGAATCATCTATGCTTCTTAGACCATTTTCTGACTGTCAACGTTGAG
ss538946171	A/G	0.054	GQ0196_C12	LG03	78.7	CTTAGAGCGGAATCCCGATCCAACACTAATGACCCCCAAAATGCTACAGC	ACATCATCCCATTTCGGAGTTGAAGACAGAACTCGGGGGAGAGGAGACGA
ss538946173	T/C	0.062	GQ0196_G04	LG02	58.2	AGAACTTCTCCCAAATTTGAAGGAGGTCTGTGCCGAGCGCGCTTTGGCGA	TCTCGATCTCCTCTGCACTGTTTCTGAAGGGCGGCGTGCGCTGAGAGAGC
ss538946175	T/G	0.060	GQ0196_G06	LG02	142.9	TTCGGTTGTTTTATGACGGTTAATGCCTTGGCTGGCTCAGAGATGAATAC	CATAGTCAAGGCCAGCCGGACACCTGCATTACGCATCAGTTTTCTGTGGT
ss538946178	A/G	0.060	GQ0196_K20	LG02	179.0	CATTTGCAATATTTTCTTTGGTTGTCGTTACTGCTACGTTTACAGAGGAC	AGAAATCGTTTGCAGAAATGGTGTCCAACTTCGGAGCGGGCGCAGGAGGA
ss538946181	T/C	0.300	GQ0196_O20	LG08	110.8	ATGATGAAGAATAAGAAGGTCAGTGATTTGAATATTGGGTGGGAAACTGT	GATAATTCTTGAAAATTTTACAGCCCGGGTACCCAGATCCATCAAAACGT
ss538946182	A/C	0.309	GQ0196_P14	LG10	84.7	NNNNNNNAGAGCTATGATACAATTTGCGCGAGCATTGGACGATACTTTAC	GAGTCCTTAAAATCCCCAATCAGACACGCAGCTGAAAGTGCAGAGGGGTT
ss538946183	T/G	0.267	GQ0197_A18	LG12	3.9	GTAATGTTGTATTGTTGCTGGATCGTTTCAGTTCCTAATTAACAGGGGGA	ACAACAGAGCGAGCTTTGCAAGCTTTGGGTGCTAATTGATAGGGAGAGAT
ss538946184	T/C	0.046	GQ0197_A24	LG02	141.8	AATAGAATTTTAGCTCTCGCTCAAGATCGTGAACGGGCAGTTGCTGAAGC	AAATCATGGGGTGAGAATTGGAGAGAAAAGAAAAAGGGCAATGCTCTTGG
ss538946185	A/C	0.065	GQ0197_E05	LG10	70.5	CCTGAATCTGCTGCTGCTGAGAGTATAACCAGATGTCCGAAGGCTGCTAC	AACAGAGCAAAAAGCAGGGGAACTGTGCGTTGCATTCTCCTATATCTGCT
ss538946186	T/C	0.491	GQ0197_G07	LG04	112.0	AGTTTTCAAGTCTCTTCTAGGAAGCCAACGTATACAAAGGATGATTTTTT	GATTCAATCTCCTGTGATGCACTTGATCGTAGAGGAAGGTCTGAGAGGAC
ss538946191	A/G	0.410	GQ0198_A16	LG04	121.8	CACCTTCTGTTCCCAAATGATCTCAGTTTTTTACAATTTAGTTGGGGATC	GGCCTTTTAAAAGGGTATAAGTACTGTACCAGGTTGAATAGCAACAGAAG
ss538946192	A/G	0.466	GQ0198_B23	LG10	58.8	GGCTTTTTTTGCAGGTGTTGTCTTTGATGACCCTGTTTATAGTCTCTGGC	GTCACATCCCCAGGTAAAGCACTTAGAGAACCAACAAACTTTTGTGCATG
ss538946194	A/C	0.041	GQ0198_J20	LG11	75.8	ATCTCATCTGTATGATTAATGTCAATAAGTGTAGGAATTTAGAGTTCTCA	TGCTGTATCCTGTAATCCCTGTAAAAATTCTGTAGATAATTATTTGTAAG
ss538946200	A/G	0.054	GQ0201_C03	LG05	84.5	TCGGATGAACAAAGTGGCAGCGGATCAAGTTGGGAGAGAAAAAGCTTGGA	GAAGATGGCCACCCCGGACACCAGCTTCTGCTCTGGACATGACGCCATTG
ss538946201	A/G	0.217	GQ0201_C07	LG04	60.3	TGACTGAGTTTATGATAGAGCAATAGGTGGTTACAGTCAATTAGCAAGTC	AATCATCCAGTCGATTGAAGCATAGCAGGAAGGAAGGATGATGAGCATAA
ss538946202	A/G	0.036	GQ0201_C16	LG02	108.7	GACGAACCTTCCTTGTCTGATCCCCAGAAGAGGCTCAATTCATGCTTAGA	AAGATCCTTGTTACAGCCTTTCCTGTAATCCCCAACAGCCAAGTGATAGA
ss538946205	T/C	0.068	GQ0201_G16	LG02	2.4	CAGCACAGGTACTCTGATATGCATGACTGCTCTTTTGACTACAAGACCGC	GGCCGCCTCGCCATTCTCAAGGCCAATCCCGTCGTCAAAGCCCCTAAAAT
ss538946206	T/C	0.037	GQ0201_H20	LG01	58.6	CTTTGTAGGCAATATTGTAGGATGGGATTTTTTTCTGGACTGTGATTTTA	CTATAACAGGCACAGCTTGGAATTTTATTTGTATAAAAATAGAGTTCGTT
ss538946207	A/G	0.129	GQ0201_I01	LG11	78.6	TTCCCAAATGGTTACAATGAGGAGGAGCTGAAGTTAGTAAAAGAGACCAG	AAAATTTGGAATGATCAAGATGTGAGAGTCACTGCCACTTGTATACGGGT
ss538946208	T/G	0.103	GQ0201_I05	LG09	43.6	ATTTGCAACCTTGCTCTTGGAATGGTAGATATCTCAATCATCAAAGATTT	CCCCAGACGGTGTATGACGTGATTGTTATCAACTTGGATTATATCTTTCT
ss538946211	A/G	0.450	GQ0201_J18	LG09	2.2	AGCATATATGAGGCTCCTCTGATATACTGTACACAATTTTGGGAGGTGGA	CTATAAAAGCGCTCAGTTCTAGAATGTATGGTTTAATTGGGGTTAGCCTT
ss538946214	A/G	0.285	GQ0201_K21	LG12	66.5	GGACGTTGGGTTGAAGAACAAAACAGACAAGTCCGTGAGCTAAGGGCTTC	TTGCAAGCACATCTGACAGATAGCGACCTTCGTGTTCTGGTGGATAGCGC
ss538946215	T/G	0.092	GQ0201_N22	LG08	90.3	ACAAGAAGAAGAACTGCAAGAACAAGGAGGCGGCCGGGTGGAGGAGGATG	AAGTGGTTCTCCTCGTGTGTCAAAAAGCGCGAAGAAGAAGCTGATGAAGC
ss538946216	T/G	0.153	GQ0201_O02	LG08	119.2	TTATTTTCTTCAACCCCGAGTACAGGGGTTTTAAACTGATGGGATGTAAG	GAAGGTTCCACTTTATAACAATTCTATGACTTCATTGGCAAAAGAAGAGT
ss538946218	T/C	0.112	GQ0201_O17	LG02	30.2	CCTCCACAAGGTTGTAGTCTGCAGTCATTGGCTTCTACCCAGTCTCCAAG	CATTCATCTCAACCCCAAGTATCAATTTCCAATCAAGGCTACTTTCAGTC
ss538946219	T/C	0.382	GQ0201_P08	LG04	90.7	GAAAAGGAAGCAGCAGCTCAGGCAGCAGTGAAAAAAGAAGAAGAGAGAGT	GCCTTGTTGAAGCAGCAAAGGGGAGAAAAATGGCTTCCTTCCATTGCCAG
ss538946222	A/G	0.186	GQ02010_D19	LG12	5.1	TTCACTTGGGATATTTTGTGTGCCTAAAGCAAGCTGCTGGAAGACAAGTT	TGCCTACATGGAACACGGGTTGTTTATACAATCTTACAGTTTGACACACA
ss538946223	T/C	0.351	GQ02010_E21	LG05	96.1	AATTACTACTCAGGTTTCTAAACAGAACAATAGGGAAATGCTTGAGAGGT	GCTTGCTAAGATGGAATGTACCAGCTTTTTTAATTTGGGCAGATTTGGAC
ss538946226	T/C	0.076	GQ02010_K12	LG02	20.8	AAATGGAGAGAAGACGAGGCAAAGCAAGCTAAGCTAAGAGGGCGTAAGAA	GAAAATGTTGGCTATGGCGAGCCCCTGTACTGCTGTTACTCCTTCCTACA
ss538946228	A/C	0.032	GQ02010_M14	LG03	24.3	ACAGCTGACGGTAGCTTGTCTGCACAGTTTGAGCATACTTTGCTGATCAC	GAGAATGGTGTGGAAATTTTAACACAATGCTAAAACAAGTACTTGACAAA
ss538946229	A/G	0.370	GQ02010_M17	LG10	76.1	GAGAGGAGCCATCAGTGGTTGACATTTGGGATATTGATAGTGGAGAGCAA	TAGTGCATTTGAAGTCTCCCGACTTTGATTCCCATGGAAATCCTACAGAA
ss538946230	A/C	0.298	GQ02010_N13	LG12	119.7	AGGCCGTGAGATACATAGACTCCGACCATTTCTGGGTCCCAGAAGGCAAG	GGGCCGTTCAACTCCTGTCCGGCATTGATGGTTCCATCTTCCAGACAATA
ss538946231	A/G	0.369	GQ02010_N16	LG12	62.1	TTGGATTTTTGAATGTGCAATGTACATCTCCACAGGAAAATAAACTGTCA	TGGCCAGAAATTCATGGCACCTAAAATTCCCAGCACATCATTGAAGAATG
ss538946232	T/C	0.261	GQ02010_N21	LG02	149.6	TAGACAAAAGGCAGCAACAGAACTGACTGTCGGAAGAACATTAGGTGGCA	GGTTCTGCCCCTAGTATGCATATCTTGGAGGAATCCAGATATTGCAGCAT
ss538946234	T/G	0.183	GQ02011_C07	LG01	0.7	CTTCTTATTGGAGGAGGGTAAGCAAATTAGTGGGACGCAGGAGGTGGAAC	TGCGGTGCCGAAGCTGAATTTGGAGGNCGATCCAGAACTGTCAACGGCGC
ss538946236	A/G	0.210	GQ02011_D14	LG08	81.1	AGTAGATACACTCTTGAATGTATTAATCATAGCAGAATCAAGTGGTGCAA	GTTTCATGTGGAAAAGATATTCATGAATGTCATGATTTTTAGAGGTGTGA
ss538946239	A/G	0.121	GQ02011_F23	LG09	44.1	TCTCCAGCTGTTCTGGGACATTGCCAAATCCCAAAAAGCCCGCATTTGTG	AAACTAGTGAGAGTAACCACGGAGGATTCACAGAATCACGGACGTCCTCA
ss538946241	A/G	0.216	GQ02011_H03	LG05	18.4	CTAGAGATGTTTTACATCTTAAAATACAGAGATCTGGTTAAAACTGTGCC	TTAGCTGTTGAAGAAACCACGGATGGGATTGAAGAGAAGAGTACAGAATA
ss538946243	T/C	0.048	GQ02011_L15	LG06	158.6	TGAAGAGAAATGTGAACGGATATTGGCTGAACTCTCATGAGTTGAAGATG	ATGCTAGCATATTCATTTCATTCATTCTCATCTTTTGCTTGGAAACCAAC
ss538946249	A/G	0.432	GQ02012_F13	LG07	64.4	ACAGTGATACAGTCACGAGCATAGGCATGGAAGCAAGCGAGGCAGAAGAA	TTTGGATTCGCTTTCCATATCTAACAGGGCCCTGCAGATCCATGATGGAA
ss538946250	T/G	0.383	GQ02012_L04	LG08	119.0	TTGGTTTCTGGTGGATGCTCTTTACTCCGACACATTTAAGCAGCTTATTG	ACAAACGAAATCCATATGTAGCAAGAGGCAAGGTTAAGAGCAAAAACAAG
ss538946252	A/G	0.157	GQ02012_M17	LG04	90.7	TTTCTTCAAGGAGCGCTTGTGGGTGCATAAGCACCGCAGTTATTAGAATG	CATACTTGCAATGATGCCCAAAAGCTTAAGTTCAGAGGTATATTTTTGTA
ss538946255	A/G	0.134	GQ02013_D03	LG09	110.2	ATGCTGTGCCCGGATTTGATAGACCAGTTCTTAACTGAATTTGTTTTGGT	CTCCAACTTCCATCTTCTATGCTCCTGGAACTTGCTCGCTTTTATCGAGC
ss538946256	T/C	0.027	GQ02013_G01	LG03	34.0	CAAGGCCTTCTTACGGAATCCTAGCTTCTAATGCTTCATCTCATGAGAAA	AGATGACTTCAAACTGGATTGCATTTCTCATCAAGAAAGCTGACAATCTG
ss538946257	T/C	0.290	GQ02013_J03	LG08	145.8	AAGCATATCAAAAATGGGGAGGACGTTGAGGTGCCTAGAAGATTGGTTGC	ATATTCCTCTTCATGACCATGGCGGATTTCAGTGACCAGCTGTTCAGTTT
ss538946259	A/G	0.145	GQ02014_K10	LG04	142.0	TATCTAAATGCAAAGATATGGACCTTAAGATACACTCAAATCCTATGTGG	GTTTGTCTGTAATTAGAGGCCTTTATCAAAATCAGATAGAAGTGCACAGA
ss538946260	T/C	0.032	GQ02014_K13	LG08	54.5	TGCATAGCCTGCAAGGTAGAATCCGTATTAAATCGACGACAAAATCTATC	TCTCTGCCACAATCATCATGCAAAGCTTTGCCAATTTTTAGTGTCGCCTA
ss538946261	A/G	0.386	GQ02014_M20	LG06	79.9	AGCTTCGTGATCTTTTTTTGTGTGCATTTTGTAACCTTTGCTGTTAAGTT	TGACCCGTGAGGTATTTTGGCTCATAATGCAGTTTTTAGGAGTGTGCCGC
ss538946264	A/C	0.224	GQ02015_H19	LG09	65.7	AGTACAGTCTGGAGGAGATTATTGATGACAGCGTCCAATATTTTCAGAAA	TAACCACACTCAACTGACGACCCAGATTTAATTTCATTACCATGATAGGA
ss538946265	A/G	0.368	GQ02015_J11	LG10	6.7	AAATTGTTCTCAGCATCAGTCTGCTCAGTGTGCTAGTGATGATGACTGGT	CTAATCTTTTTCTTAATTGTTTAGCCTCTGTACAGCTTAAGCAATTTTTG
ss538946266	T/C	0.125	GQ02015_L09	LG02	145.3	GTTGGTGGGGACCGGCCTACGGACAACTTGAGAGATGAAGGTGATCTTGC	GGTGGTTCTGGCAGGGGTTACTAATCTAAGTCCTTTTTTTAATGGGTTCA
ss538946269	T/C	0.039	GQ02016_B05	LG02	50.3	TCGACCGAGAGCTCCGAGCTTCCGAATGGCGGGAGCGGGTATCGTCGTCA	TCTTCTGAGGACGCTGCTGCATGGCAGAGCGAATTCGGGATCTTGGGCGA
ss538946271	T/C	0.081	GQ02016_C19	LG02	176.0	TATGAAGTCATGCGCTATCTCCAAATTACAATGCAATGCCTGGAAGATTT	CCCTCTAGGAGGCCTAGCATGCTTCAGGTAGTCTCCATGTTCAAAGAGCT
ss538946272	T/C	0.350	GQ02016_E07	LG11	60.9	AAGAAGTCCCACAAAAGCAAAAGGGGAATAGAAAGTCACTCTTAAAGAAC	GGCCAGCAATGTCTTCAATCTATATATATTGTGTTTACTCCCTTCATGAT
ss538946273	T/C	0.439	GQ02016_F22	LG06	127.7	TTCTGCAAGTTGCGGTGCATTGTAATTTGTTATGGTATAGTAAATGGACC	TGACCAGTATCTTGTTGGCACAAGAAAGTTATCTGGAGTGAAAGCAACAT
ss538946274	T/C	0.074	GQ02016_G01	LG04	134.8	ATAACGGGTCTATATGTAGCTGGTGAAGTTGCCTGTACAGGACTTCATGG	GCCAATAGGCTTGCAAGCAACTCATTACTTGAAGCACTTGTGTTTGCACA
ss538946275	A/C	0.484	GQ02016_G09	LG04	9.5	TTTTAGCGTAAAATCTGTCATCTGTAACTGCTTCTCTTGAAGAGCTCAGA	GGGAATTGGAGCTCGCGGGCTACGTGATTTTCTGTTTTCTAGGAGCCGAG
ss538946276	T/G	0.467	GQ02016_L16	LG11	121.6	GGACTACGCAGCAAGGATCTGATGCTGGGGATTCAGCCCAGAACGATCGA	CCCAGTCTAAGCTACAAAGAAGAGCAGCAGCTCGTTGTCCAGCCTTTTCG
ss538946278	T/C	0.115	GQ02016_M18	LG01	8.6	TTGTTCCCTAGCCTGTGTGATGAAGGTGGGATACTGTTTTCCTTTTAGTG	ATGGTGGGTGGCTTATCCAGTATTTGGAGAAGCATTTATCGGCTAGGGGG
ss538946279	A/G	0.442	GQ02016_O20	LG10	99.9	CTAGAAATGGTGGCGACGAGTCGCTTTCGTCACTTGACTACGTATCGCCA	CCCGTTTTGATAACTCTTACTATACCAACTTGAAGCAGCAGAAGGGTGTT
ss538946281	T/C	0.318	GQ0202_C01	LG10	60.6	GGTAGGGATGGCGAAAGGGGTCGTGAGATGGTAGCAAAGGGATTCGAACA	CCGTTCTGGCAGGAGCATTTTGAGGGCGAGGGTAGTCAATTAGGCTTCTG
ss538946283	T/C	0.020	GQ0202_C05	LG04	41.0	GTTATACACCCAGTTCAGACATATGCAATGTACTATTGGTGCTTTCACTA	GCCAAACGCATTTTAGAGACCTTTTTTGTTCACAGGTTCAGCCATGCAAC
ss538946284	T/C	0.190	GQ0202_C14	LG11	115.0	ATATTCAGTTGAAACAAAGGCTACAACTCATCACTCTTGGTTTGGGAGGC	TTGGTACTGTGAGTGCTTATATTTCATATTCTCCAGAAGTTGCTGCTAGC
ss538946287	T/C	0.042	GQ0202_F02	LG01	158.4	GAGAACGTGTCCAGATTGGAGAATGAAATAAGAGAAAAGATAGAAGTGGC	ATCAAAGAAATAGAAGAATATCGTCTCCAATGTTTCAGAAATGGCATTGG
ss538946288	T/C	0.360	GQ0202_F06	LG12	14.1	CTTGTTCAATGGGGTAGAAGACAAGAAAGTTAATGTCCAAGACAAAGCTC	CTCCGCTTCTCTGAATATGGGCAATTCAACAATTGCTATGCCCCAAGTGT
ss538946289	T/C	0.447	GQ0202_G07	LG05	36.2	CATGTTTTCCAAGCTTTGAGGGTTTCATCTGTTCTTACCTGAGTCCCTAC	TATTTTAAAGCATGAACTGTCGTAGATTCATTTTAGTTCCTGTAAAATGT
ss538946291	A/G	0.485	GQ0202_H12	LG12	127.4	ATTCATTTGACTTCTGAATATCTCACGGAATTAAGTGCAGAGCTCTTTCC	GAAGGGAAAAAGTCATCGAGCATTGATGTAATCGATGTTGGTGATGCAGA
ss538946293	A/G	0.458	GQ0202_J02	LG04	15.4	GTAATGGAGTCTGTTAAGCTCTTTGATAAAATGAAGGAATTGGGCGTGAA	CACACTGTTTTGGCATACAATAATTTCTTCAGTGCTTTGATAAGGAGTGG
ss538946294	T/C	0.125	GQ0202_J11	LG02	81.3	GCTTATATAATTGACCTGAACTGATTTGCTGGAGGTTTCTTCATTGCAAC	ATACCAGACACTTTTGATCTGCTATCAGTCTGGGCAAATATCTCAGCCCT
ss538946295	T/C	0.054	GQ0202_J12	LG02	71.5	AAACGAGAGGGTTGGTCACTGCATGAGGGTTTGTCCTATTCTAGTATAGG	GCAGTGATCTATTCATGCAGGCCTAGACACTGTGTCTTAGGCACTTAGGA
ss538946297	A/G	0.033	GQ0202_K16	LG03	35.3	CTTCTGTTGGCAGCAGGGGCAAAGGGGGAGAGGAGATCGTTGCCCAATGC	AGGATCATGATCCACCAGCCCTCCGGAGGGGCGAGTGGGCAGGCGAGTGA
ss538946298	T/C	0.120	GQ0202_O15	LG10	72.2	CACCTCTGGTATAGGGGCAGAGACCGCAAGAGTGCTGGCTAAACGAGGGG	GAGATTGATAATTCCTGCAAGGAATCTCAAAGCTGCAGAAGATGTGAAAT
ss538946299	T/C	0.271	GQ0202_P11	LG01	44.1	GAGAGCAATCCTGGTTCAATGCTGGAGTCGAGGTTGGTGTCGGTATTGGC	TAGGAATGTTTGTTGGCATCGGAGTGGGTGTTGGATTGCTTGTAAGCACA
ss538946300	A/G	0.060	GQ0202_P19	LG06	162.2	ACTATCTAATGGGTCAGGTTCTTTCCGTAGGATCAGAGGTTGGAAATATC	AGACAGGGAAACAGGTTATGTTCTCAGATATAAATGCTTACGAGGTAAAC
ss538946302	A/G	0.182	GQ0203_B06	LG02	104.6	AGTTTTGGAACTGGTGGTGGAATCAGTCCTATCCCAGCGACAGCTAGTGC	TTTGGCCAACCAGCTCAGCCTGGTCCTGGACAACAGGCTCTTGGAAGTGC
ss538946307	T/C	0.336	GQ0203_E18	LG12	27.3	GTGGTGGTTCAAGAGGAGGTCGAGGTTGGGGACGTCATTAAGGAAATTGG	GATCATGATTTCGAAATTCAGTTTCAAGTTTCAACTAAAGTAGCGTGTAT
ss538946308	T/C	0.350	GQ0203_E21	LG04	26.2	TTTACCCAACTACAGCGTATGGGGATTGGCTTGGTCATTTCTATTTTATC	ATGGTGGTTGCAGCCATTGTCGAGATCAAGAGACTCGACATGGTCAAGGA
ss538946310	A/G	0.239	GQ0203_G09	LG01	84.2	TCAGATGTAATACTGACAGTCAGATACATAAATCACATAAATCAAGTGGT	ATTGCTTTGCAAAAGGATGTACGGAATGTTGCAAGGTTTCAAATGGCATC
ss538946311	T/C	0.490	GQ0203_G20	LG06	159.5	GCTCCCAGCATTAGATCTTGTAGAATCAGATGATTGGTCTGGTGAATATC	TCCAGAGTGAGATGGACGATTTATACAGCAAAAAATCACTTCATTGGAAG
ss538946314	A/G	0.106	GQ0203_J21	LG02	81.5	GTCTGGTCCAACGGCCCGGAAACCGAAACTCCGACCGTTAACAACAAGCA	TGCGCGGGCAAGGATTTTGTCATCATGATCGCTCGTCTCTTCGTTGCAGA
ss538946315	T/C	0.109	GQ0203_K04	LG05	143.1	TGATATTGATGGCCGCCTCCAGTTTGTATTGGGAACAGAATCTGGTATGG	GACATCGATTGTGTCAGCAATTCGCAACGCCTTGACTACTGGTAAATCAG
ss538946316	A/C	0.093	GQ0203_L06	LG08	146.1	GCCTTTCAGAATGAGTCATTTATTCTGGCAGGCACAAATCCTGAACCGGG	CTTGTTCTAAATGCGATTCAGAACCTAAGATCTTCTGACGAGTCATTGAG
ss538946317	A/G	0.472	GQ0203_M09	LG10	6.0	ATTATTAGATTATGTAAATGTCTGTCTGTAAGCATCATCCATGCAACGTC	GATGATCGAGTTTGCCTGCGTAACAAACAGATCACATTGTGCTCTCCTCT
ss538946320	T/C	0.066	GQ0203_M24	LG04	9.0	TGGGCTGCCTCTGCTACAGGAGGAAGTCCTTCATCAGATGTCATTGTTGG	GACGAGGCTCTGAATAGTAGTGCTAACATTGCTCACATGTCAGAAGAAGT
ss538946321	T/C	0.152	GQ0203_N07	LG12	61.7	CTTAAAGCATATGCTTTGGCAGATTCCAGCCTGGATCCAGCATCTTCCAC	GTCATTGTATCACTACTGGAGGAAGCTTTAAAGTGTCCTTCTGATGGGCT
ss538946322	A/G	0.349	GQ0203_N12	LG01	128.2	TGGGCCTCCCAGGTTGTGCTCATGGGCTTGATTGAAGGATACAGAGTTGG	GGAGGACCCCTTGGGGAGGGGTTGGACCCTCTGTACCCTGGAGGGGCCTT
ss538946323	A/C	0.048	GQ0203_N21	LG05	47.0	CCTGAATGGTAAATATTAAGAGTCCATAGGTAATAAATAATCATTGTCAG	AGGCTGTAAGTTTTGTGACTATATAAAGTCTCCCTAGGAGACTATACTTT
ss538946325	A/C	0.261	GQ0203_P11	LG05	105.3	TGGCTTCTGGTTAGTACACTTGCTGTTGCGCGAGCGTTTCTGTACCTGGC	GAAGCAAGGATTGATAAAAGACACCGTTTGATTGCGAAATGGGTGTTGCA
ss538946326	A/C	0.126	GQ0204_A02	LG07	177.4	TGTTTTGTTCTTGGTGATAGGAACAAGGAATAACGCAATGCTAGTCCAAT	TCTGGCTAAGTTAAGGAATGCAAATAAGTTGCACATAGATGTCACGAACA
ss538946328	T/C	0.244	GQ0204_C11	LG05	27.6	GGGCACTGTTAATTGCCTGTGGATTGATAATGACGAACACTTTTTCATGA	GGGAATACAAATCCAAGTTGTAGAGTTTGTAGAATTAGTTCCAGGTCGAT
ss538946329	A/G	0.039	GQ0204_C22	LG01	59.8	GCCACTACTCCCAAGTACTCAAAGGCTCGTTACGATGAAATTGTCAAGGA	GTATCTTCTTATTTGAAGAGGGTTGGATACAACCCAGACAAGATTCCTTT
ss538946330	T/C	0.028	GQ0204_D01	LG05	107.8	CGAGGTCCGGGTCCGGGTTCGAATCCGATCCCGTTTGGTCTGAGGGAGAA	GAGTACGCGGTCCTGCGGGACGTAATCGCCCGGTACCACACGCACGAGAC
ss538946335	A/G	0.385	GQ0204_F17	LG11	147.2	GTCAATGTAAATTTCCGTGATGTGCATGGTTGGACAGCACTTCACTGGGC	GCATTTTATGGCAGGGAGCGAACAGTGTCTACACTCATTTCCTTAGGGGC
ss538946336	T/C	0.094	GQ0204_F19	LG12	105.1	ATCAAGTGGCAGCAGATGGATATTGAATACACCTTTTGGCAAATGCTTCA	CTTTGCACATCTCCCAAAGTGGTCTATCAACATACCAAGTACCACAAGCA
ss538946337	T/C	0.196	GQ0204_G10	LG12	7.6	AAAAAAATATAACATGGTTTAGCTTTGCAGTTAAATTTGTTTGAGCAGAG	GGAATCATAATTTATAAACAAATAGCAAGAAGTTTGTAACCATACAAATT
ss538946343	A/C	0.030	GQ0204_K22	LG08	80.9	CCATGCTTATCTCATGGTTAAAGTGGTGTTACCTATCTTATGAATTTAAT	TTAATATTCGTGTGCAATTTTCATTTGCACATGTCTTTCATTAAAGAGCA
ss538946344	A/C	0.202	GQ0204_L21	LG06	26.2	TCATGCTTATCTTTGATCAGATCTCTAATCTGCAACAACGTGCCCTCTTG	TGCTACCTCATTATTCGGCATAGGGAAATGCATGTTTTTTCCCACAAAGT
ss538946345	T/C	0.066	GQ0204_M03	LG04	134.8	TCTATTCCGGAAGATATTGTTCTGTGCCCAAGTGGGTCAGCTTATATCGC	CCAGCTATTTCTAGATTACATGGATGATGGAAGCCAGTGGGCAATTCTGT
ss538946347	A/G	0.223	GQ0204_O08	LG08	15.5	CGGGCCAAGGTATGGAGCATGCTTCAAGCCAAAATGATCCCTAAAAGTGC	CACAGAAGATTGGGATCTTATGAAGACCAGGTTGAGTATTTTGTATGCCT
ss538946349	T/C	0.100	GQ0205_A16	LG01	151.8	AGCCATCTTGGAGTCGCCACACTTGTATCTGTTAATAGTTATATCTATTC	ATGGATTTGGCTTTATAGGAGAGAGTATTAGAATAGGAGGCAATTTGTTC
ss538946350	A/G	0.409	GQ0205_B07	LG09	10.1	GTCTATGGCAGTTACCAAACACCCACAATGGTAGACATGCTGATGCGTTC	CAGTCAATCTGTCCTGTACCTCAAGATGTTATTTCACGGTCCCTTTTGCC
ss538946351	A/G	0.230	GQ0205_B08	NA	NA	TTGGTCTGCAGAGCAAATATTAGTAATCTTCCTGTTACAGATTATTGGTT	AGCTATAGGTTCTCGGATACTATTTTGCGCGAGGACGAAATTAAATGGCA
ss538946352	A/G	0.139	GQ0205_C12	LG03	42.6	GATTAGGATAATTAGGATAAGCTATCAGCAACTGTGTACTAGGTTCTGAC	ACTGGGAGACAACTGCAAGATGGGTGCCAAACTGTGGCTCAAATTCAATT
ss538946355	A/G	0.108	GQ0205_E19	LG02	148.9	TGGTGCTGCTAGAATTGCAAGAACCAGAGTTCTGTCCCATGAACCTACAA	CCCAATTTGGAACGAGAGTTTTCACATACTCTGCGCGTATACATCGCCTT
ss538946356	A/G	0.134	GQ0205_F01	LG11	8.8	ACATCATATTGTCTGAGGAGATTGCTTTTCTCAGCATTTGAGCAAAGGCT	GATATTGCAAAATCTGCGTTGAGCAAAGGCTGGGAATTGCAAAATCTGGT
ss538946359	A/G	0.457	GQ0205_G21	LG07	25.2	GCTTGTGAGAAGTTGGGCTCCAAACCAGATGGATTTGAAAGAAGAGGACA	GCATGGTTTTGCACGAGTGGGTTACCTAGTGATATCGTGATCGAAGTGGG
ss538946361	T/C	0.423	GQ0205_K03	LG06	45.6	ATCACCAGTCCATTCTCACCGTAACTCCCATTAGTATTACTTGAACTTAC	ACATTGTAAGCCTGAGACTGCAACAGCTGCGCGCTGAGCGCCAAAGCCAG
ss538946362	T/G	0.143	GQ0205_M04	LG10	49.5	CTGCAGGGTCTGGATGTTGAAGCTGTGAATATGCTTTTTGCTGCTACGAA	CCAGCTTTGCAGGATGATGAGGGGCTAGTCCAGAAGAAGGCATATAAGGT
ss538946364	A/C	0.183	GQ0205_O01	LG03	80.3	CTCTCTGTACTGTAATGAGTATTGTGCTTTCTATACTAGGGATATATTCT	TAGAATTCTGGTTCAATTAATAAATGCATNNNNNNNNNNNNNNNNNNNNN
ss538946365	A/G	0.275	GQ0205_P11	LG12	44.7	TTCCGAAGTCTAAGAAAAGTAAACAGATCATTCAAGATGAAGCTGCATGT	TAACAAGGCATGGGCCACATCATAGGAATTCTACAAATTCGAGTAAAAAC
ss538946366	A/G	0.129	GQ0205_P12	LG10	1.1	TTGAGAATGCATAAGGGTCAGACAATAGACAATATTAGTCAACCAGTCTT	GATGATTGTGCACAGCTAGTGAAGGCGAATTCTATTCAAGGAAACAAAAT
ss538946370	A/G	0.472	GQ0206_C06	LG08	132.9	CTGACCTTTTAGGTGTTATTTCCTTGAAAACACCATTCAGCGCCAAATGG	CATTCATGCCAAGCTGTTCTGATTAGAGTGATATTCATTTTTATCGGTAG
ss538946372	T/C	0.114	GQ0206_F08	LG01	7.0	GTTTGAAGGCACTAAATGCTAAACTTCGGGGAAAAGAAGACTGAATACCG	CGTCTATAGATCTGAAGCCTTTGCCCTATTTTCGGTAGCTTGATCTGTAT
ss538946373	A/G	0.080	GQ0206_G21	LG05	15.3	GCGATTCATACAGATTCAAAGCACGCAGATCGCCTTAGACATCTCTATGC	AGCAATGAAGCATTAGATCTTGGTTATGTTCCAGTAAAGAGGAGTGAATT
ss538946374	A/G	0.115	GQ0206_H07	LG11	141.5	GAGATACGGAAGCTTGTGACCAAAATCCTGGGGACGCTTTCGTCGGATCT	GGCGTGGAGCAAGAGAGAATGGAGCGNGTGCTCGGCGGTGAAAACCTGGA
ss538946376	A/G	0.301	GQ0206_I17	LG06	135.6	ACATGAAGGCCGGTTACACGTCGGTGTAGGCGCCGCCCTGGCCTCTAGCA	TTGTAAATATTTCATTTGAATCAGGTACATTCGGACTGACTACAATCTGC
ss538946377	T/G	0.334	GQ0206_I19	LG06	10.2	AACTCAAAACTTCAATTTCTTTTATGGGATCTCGGTTAGGGTTAAGACTC	TTGAATTTCTCTTATGGGATCTCGGTTAGGGTTAAGACTCTTTGATTTTC
ss538946379	A/G	0.097	GQ0206_L05	LG01	10.6	TAATGCAACCTCATGGGAGTGGAACCGGGGTCTCTAACTGATAACACTCA	CTGAGACCGTCTAATTTTATATTAGNNNNNNNNNNNNNNNNNNNNNNNNN
ss538946380	T/G	0.110	GQ0206_L24	LG04	86.5	AGCAATGAAGATGTTCATGTAGATGCTGACCAAAAGCCAGGGCAAGAAAA	AATATAGTAGAAGGTGGAGATTCTGAGAGTATGCAGCATCATTTGCTTTT
ss538946381	T/C	0.085	GQ0206_P12	LG10	11.8	TGTAGCAGATGGGTGTTGTCCAAGTGTTGTTCTGTGTAACAGGTAAGCAC	GTGAATGTCTGAGAAAGCCAGGCCTCTGTTTGTTCTACTTCAACATGTAA
ss538946384	T/G	0.123	GQ0207_B16	LG01	94.9	CTGTAGTTTCAGAGGGAAAAGTGGTTGAGTTGGGTCACCACTCTGAGTTG	TGGCCCAAGGAGGTCTCTATTCTTCTTTGGTGGATACTCAAAGGCTTGCA
ss538946385	A/G	0.412	GQ0207_C03	LG01	129.4	GTTAATTGGCGATATTCTGACAGGCAGAAAAGGTTATTGGAAGACTATGG	TTTCCTTGCAAGTGTGACCGTTGCAGGATTGAGGAAGCCTGGAGTGACAA
ss538946388	T/G	0.062	GQ0207_D24	LG11	148.1	TCTGGTGCAATTGTACATGTAACAATAAGTTACTAGTTGTTCCATCCTTT	TTCCACAGGTTCTATTTGTCTCATGTATGGTTTGGTTTATCTGATGCAAT
ss538946392	T/C	0.083	GQ0207_I02	LG06	130.6	TCCCAGAAGAATAACGGCTGGTTTCGGGACAAGGATTCTTATGTGTCCAG	GGCTTTAGCGCGAAAGGGGGGATTACGATATGTAGTAAGGAAGGGATCAC
ss538946393	T/C	0.210	GQ0207_J14	LG06	84.6	GGAAGAGGCTGGCAGGTTTGGGATCTGCATTTTGGAAATGGTTGAATCCA	GAGGCAGTGAGTGTACTGCCTCTGCTTATGTGTTGCTACTGCATGGAGAT
ss538946394	A/G	0.105	GQ0207_K03	LG06	87.7	CATGTACAATTTATAAAAGCACAGGGTTCTGGGGCTTGAAAAAGGTCAGC	ATAATGTAACAATAATAACAATAATAAGAGCTATCCTATGTGTTTTCTGT
ss538946396	A/G	0.427	GQ0207_L19	LG04	91.0	GATATTTGTGAAAACGTTGACGGGCAAAACGATCACTCTGGAAGTTGAGA	CTCCGATACTATTGATAATGTAAAAGCGAAGATTCAGGACAAGGAAGGGA
ss538946398	A/C	0.204	GQ0207_M14	LG07	150.5	TTTCAGGTAATCTTGGGGAACTGGCACATGAAATCAGTTGTCCCATGGCT	GGAAGTTTGGGTTAAGCAAATCTTATTTGAAACGCTTCACTGAACTTCCG
ss538946399	T/C	0.453	GQ0207_N02	LG05	82.5	ATTAATGGTCCATGGTGGCCATTTTGTTTATTGGGTGAAGGGAAAGAGGA	CTGGTCACGAGATTGTTGATGAATGGATGAAAACGATGTCATGAAGAACC
ss538946400	A/C	0.471	GQ0207_N19	LG11	148.3	AACTATATAGTTTCCCAGCTACATTTGATGCTGTCATTACACACATATAG	TCTTCAAGCTGGAATGAACCTAGGCGCACAGCTTTTATTATGGATATGGA
ss538946402	T/C	0.477	GQ0207_O20	LG06	52.6	ATAGCAATTGATCGACAGAGACATTATGCTGTCAAAAACGTTTTTCATGG	GGTGCCCCTGCTTGTGCTGGCAGGAAGTTTCGATTTTAAATTTGAAGGAG
ss538946405	A/G	0.083	GQ0208_D04	LG03	27.2	GCTGTGAGGGCTTCTCTGAATTAATTCCACAGCCAGAGATCATGGCGCAT	CGGCAGAACAAAATAATGAAACGACTGTGCTCGCTGCGGAGGGTCATAGA
ss538946406	T/C	failed SNP	GQ0208_F05	LG03	33.9	CTTTCTCAGTGTAGCATGGTAACAAATTCCAATTCAGCCAACTGAGAAGC	AATTAAGTACCATGTTGATTCATTTTTTATGTCATTTCAGATAAGAATAA
ss538946411	T/C	0.441	GQ0208_M04	LG02	135.8	ACTGCTCTCAATGTGATCAGTTGTTTCATGGTTTCCGGTCTATTTTGTTT	CTCATTTTAACTGAGCAGAGATTCTACACCTTGTACATATCTTGAGAATT
ss538946412	A/G	0.324	GQ0208_N13	LG06	42.1	AGGGACAGGACTGAAGATTTCAAGGAAGCTGTTCGCATCATAGCATCGAA	CAGGGATTTGATAAGGTTAAGATGGCAAAAGTAATGGAATCTTTGATTAT
ss538946414	T/C	0.210	GQ0208_O15	LG11	101.0	AAAGTGGAAGCAGAGCTTTCTAAGATCTGCCATGATATTATGACCATCAT	GATGAACACCTCATTCCTTCCTCCAATATTGGCGAATCTACTGTTTTTTA
ss538946415	T/C	0.078	GQ0209_B16	LG09	98.0	CAAAATTATCACACAATTGACATGTATTCTATCCCTTCAGTCTGAGATAC	ATAAATATCTCATGAACATTTACAGTTCCCATCCAGTGAAATCCCTTCTC
ss538946416	T/C	0.452	GQ0209_E13	LG12	1.0	CGGTCAGAGTCCCAGTGGAATGCCTGGTTATGGAAATGGACCTGCGGCAG	ATACCCATATGGTGATGGGGGTTACAATTCTGGTGCCCCTGGTGGATACG
ss538946417	T/C	0.139	GQ0209_G17	LG04	19.8	TTCAGCCAGAGCAGTAGCTCATGTGGAGCTTAGACACGACCAGCAGAAAG	GAAGGCTCAAAGGCTAAAGGTAAGCATTTCCAATGCATTGCAAGAGGCTC
ss538946418	A/G	0.053	GQ0209_H16	LG01	83.0	CCCGAGACAGTACCACCGCTCCCAATTCCCATCACGAAAATATCAACTTG	CCAGCAGTGTCTTCCCAGATCTCAGGTCCCGTTGTCTCAAAATGGGCCTT
ss538946419	A/G	0.157	GQ0209_J20	LG07	136.4	TTTGGAGCGGAGGTGGAACTCCATGCACACCATGCAAAGGAGGCTGCAAA	ATAGTGCAGCTTTTGGCAATATTGGATCCAAAAACTGGTTTAGTCCGTAA
ss538946421	A/G	0.066	GQ0209_N05	NA	NA	CAGAATGAAGAGGGAGTAGCAGGCAGATCATATTTTGCAGCAGGGGTGCC	GGTTCGTTCTACGGCAGGTTATTTCCAGACAAGGCTCTCCATTTCGTTCA
ss538946422	T/C	0.443	GQ0209_O11	LG09	130.7	TTGATCGGCGACAACCAAGTATTTGGTAAACACCACCATAACGGTCGTTG	TTCAACGTTTCTTTAATGGTTACGCAAATTACTGATATCTTGTCAAATGC
ss538946423	A/C	0.420	GQ0209_O21	LG03	157.3	GAGTTAGGACGACGAGATGGACTGATATCCCAAGCCTCCAGAGTCAGTGG	AACCTACCAAAGGCTTCATTCACTCTCAACCAACTAAACTTTCTATTTGC
ss538946424	T/C	0.124	GQ0209_P12	LG08	23.3	CTGGAACACAAGCCATGAAGCCCCCCGTGGTTTTGCTAAAAATTTACAGG	CTGTTTGGCCTGTGAATTTCTACCATGTGGAATAATACCAAGACCAGATG
ss538946426	A/C	0.475	GQ0221_E04	LG02	53.9	ATTGGAGCATCTGGTGCTGTCTTTGGACTATTTGCTGTTAGTGTTCTTGT	AAGATCAGTTGGGATTGGAGAAAGATTCTAGAAGTCCTTATACTTGGCCA
ss538946427	T/G	0.201	GQ0221_M21	LG04	59.5	GGGGAGTTAGGACAGCCTAGTCACTTTCTTGGGTGTAGTGCTTTACTTTG	GGAGTTAGGACAGCCTAGTCACTTTCTTGGGGGTAGTGCTCTACTTTTAA
ss538946428	A/G	0.033	GQ0222_F19	LG03	157.3	AAGTACTCCAGCATACAGTCTTCTTTCTTTTGGTATCGGTGGATGGAGAT	CTTCCATTGTAGCTGCAGCTGATATGAATGCTGTCACATTAAATTCATGC
ss538946432	A/G	0.162	GQ0222_N04	LG02	57.3	GTGATACGTTCGATGATGCAGAACCCTTCTTTTCAGCACGAATTTGTTAC	GCCTTACATAGTTGTGCGAAAGCAGCTTAATCACATCTTCTTCAAATGTT
ss538946433	A/G	0.075	GQ0223_D02	LG09	67.6	CAGAGAAACTTCCAGTTCCTGAGGAGGGTTTTCAGCATCGACACTCTTGT	AGACCTCTTCCTGCTCCGCTGGGACAGAGCGTTGCGCGCAATTTGGGTTT
ss538946435	T/G	0.347	GQ0223_L04	LG10	121.7	TGCTGGTATGAATTTGTAAAGAGAGTGGCATGAGGATATTTGATCCCTTG	CAACCTTGTGGTTATCAAAGATTTGTATTTCTAGAGATGAAATGATTTCA
ss538946438	T/G	0.137	GQ0224_J17	LG07	17.4	TCATCACAAGATATAAGACACACAGCCTGTTTGCAGAAGCCATGGCCGCT	CTCAAGTAGATACACAGTGAAGAATAATTGTAATATATATATATTCAAGC
ss538946439	A/C	0.075	GQ0224_M16	LG07	169.1	TGTCTAGGGTATTTCTTTAGACTTCTAATTTCGCAGAATGATACGTTTTT	GCTGTACCGCTAATTATAGCACTAATTATGCGCATTCTGTAGTGATGGAA
ss538946440	A/C	0.111	GQ0224_N02	LG11	74.5	AAGCAGAGGGATCACAATAGGGATGTTTCAAAAAGGCTGGACCAACTAAA	AGCAAATACGAAAATCTTATCAATGCAATTTGGGGTTCTAAGGCTGGTAG
ss538946442	T/G	0.453	GQ0225_N08	LG09	13.0	TCTTTAGGTAACATGCAGAAACACGGGCTTTTGGACCATTCGTTTCTTTA	ATAAGAGAAACGAATAATAAAATCTGCAATTGCCTCTCCAAAAATCTGCT
ss538946443	A/G	0.027	GQ0226_I17	LG12	65.1	CAATTATTAATATGTGGTTGGATGCAGTGAGTCATAGCTAGGATCTTAGA	GAGGATGAATCTACCGATGTATCATTTTCTTTCACATAAAGATCTTTTTT
ss538946444	T/C	0.093	GQ0226_L02	LG02	84.7	TTTGGTTGAGGTGGTGTTCTTGTAAGGTGGTTGGTGTCTCAGTGATGATA	AGTTCGTCTCCATGATGAGAATATATATTTACTTGGGCTTTAAAGGGGAG
ss538946445	A/G	0.280	GQ0227_C24	LG05	40.2	AAAGCTGGAAGAGGACTTCCAGATCTCTGAAGAGATTCATAAGCTTTTGT	CGTCTCCATAAGTGAGTTAGGTTGGATATTATGTGCATCTGATAAATGGA
ss538946446	A/C	0.117	GQ0227_L05	LG12	116.2	CATTTTCCTTTAGAATTCCAAGTTCAGAATTTACTGTACAGAGATGGCTT	ATCGTTGCTTGTATTGTGTGCATGAACGCTCCTTTAGCGTATAGCGATTG
ss538946448	T/G	0.493	GQ0227_O24	LG02	56.2	GTCCATGTGATATACACGTGATTACAATGACTGTTGTTCTTGATCTCAGA	TTAAACATGTCAATTGAAAACTTGGAATAAAAAANNNNNNNNNNNNNNNN
ss538946451	A/G	0.240	GQ0228_O09	LG03	121.7	AGCTGGTTATTAGAAACATTGAATACTCTCATGTCAGACTGATTAAAACT	GGAACAAGACCCTCCAAACGATTGTTCTCCAACTGAAGAGCATACAATCT
ss538946453	A/G	0.489	GQ0251_A03	LG08	158.9	TACATCCTAATACAAGGATGGTCCATTCTGGCCATTAGATGTTTGATTAT	CATTTATTAATCAACATTAAATTCTGGATTATGGCCTATTTTATAATAGG
ss538946455	T/C	0.465	GQ0251_I24	LG03	65.3	CTGGATTCAGTTGCAAGGTCAACATTGTAATATTTTTGAGATTGTTGCAC	TCTAAATAAGCATAGCCAAGAAAAGCCTTTTTGTACAAAAAANNNNNNNN
ss538946458	T/G	0.241	GQ02510_A20	LG12	53.6	TCTAGGATATTTACCATCATTCCAGGATAGTGATTTCTATGATGTATGTT	CCCAGGACAAACGTTTCAAGTTTTCTGGGGACATCTTAATTGACAGGGAA
ss538946459	A/G	0.236	GQ02510_D02	LG06	73.1	AGTATTTCTGTAAGAAGGCTTGTATGAGAAGTATGAGCACATGTGACACT	CTTCAATGGCAATTGTTTCTGGAACTGTACTTGCAAATGGTAGTGAGCAA
ss538946461	T/G	0.253	GQ02510_E13	LG01	23.8	ACTAAGCCACAAGGTTCCTACTGTTTCTCTATGAGAAACAACTTACAACA	ACAGATGCATCAGCTTACTACAAACTTATAACTACAACATACTTATTACT
ss538946463	T/C	0.337	GQ02510_G12	LG10	72.2	AACTGGTGATCATCGTCCGACATTGCTCCCCTTCCTCTTCTCAATAACAA	ACAGTCAATTCTCAACCAAAACCAGACCAGACCAGACGCCACCAGCAGAA
ss538946464	A/G	0.497	GQ02510_J14	LG06	141.5	CATGTCTATAAGGCTGCTTTTATAAAGATATGGAACATTGTTGAGGATTC	GGATGGCCTCTCAAATTCGAAAATGAAGAAACATTGCAAGAAATGGTTGA
ss538946466	A/G	0.045	GQ02511_A12	LG01	171.2	AGTGTTCTTGGTTTTCTCATCATGCACATTTCCTTGGTGGCTGGTAATAC	ACGACAATTGAGGCATATGAAAAAAAGACTACCCCAAAGTGGAGGTATGA
ss538946468	A/G	0.032	GQ02511_E08	LG02	77.6	ACAATGCCATCTGACATCGAGAAAGAGTCTGCATAGCAGTGGTCCACTGA	TATCCGAAATGCTGGCTCATTTAATGGGAGTCCTCCAGTTTCACCAAGGG
ss538946470	T/C	0.173	GQ02511_G01	LG04	112.9	TTTCTTACCCTGAGGCACATTTTCCATCTTCTCAATCTGACTGATTATGC	GTTTTTCTTTTCGATCCACTGCTTGGTCAAATCATGATTGGGACTAGGCA
ss538946475	T/C	0.139	GQ02512_F20	LG01	133.4	GCAATTTTCAGTCCACTGTGCACGATTGTCACAGCAATTTTGGAGCTTAT	GTCCTTCATGTGTATCTTCGTGTGGGAAGTGTGGTCGGAGCAATTTTCAT
ss538946477	T/C	0.433	GQ02512_H19	LG06	28.6	AGTGGCAAGGTTTATGCTGTAGCATCTGAGGATATGGATTCCTTGACTTT	GGAGCTCCAAAATTTTTGCGGCATTTGATGGAACCATCATCAAAAAAAAT
ss538946481	T/C	0.095	GQ0252_L06	LG05	123.5	ATCTCATTCGTCAATTTTGAAGCTATCCTGCGCCTCGTAGCTCCAGGAAG	TCTTCCTTCATATTTGAAGACTAGAAGTCTATGCACTGTGGGCCTTATGC
ss538946483	A/C	0.172	GQ0252_P22	LG01	57.2	TTCCTACGTTGCGTTGCTATAGAGAATGGCGTCTTTGGTTGTTCATGTCC	TGATTCGAACTCAGAGCCGGCAATAGCATCGCCGAAGAATACGAGCACGA
ss538946486	T/G	0.034	GQ0253_P01	LG05	40.7	ACCCTTCCAGCTTTCATCAAGAAAAAATCCAAAGCTCCCAATGGCAGTTT	ATTCGGCTTCGATCCTGTAAGTTTTGGGCGGCTTCTGTTGCACGCTACCA
ss538946488	T/G	0.079	GQ0254_D19	LG11	148.4	GTCTTAAAAGATGGAACAAAGAGGTCCCAGCCCGCAAGGATTTCTCAAGT	GGCGTCAGCCCCCTTTCTGGATATTAATCAGTTTTGTGCAATCGTTATCT
ss538946490	T/C	0.069	GQ0254_K17	LG12	74.7	TTGTCTTCATATATGTAGTCGAGGATCTGAGCGCTGAAGAACTGATCTCC	TGAGATGCTGGTGTTCGCCAGCCTGTCGCTCATTAGAGTTGAAGATCGGG
ss538946491	A/C	0.201	GQ0254_L12	LG10	123.9	TCCTTTTTAAAGTGGGGGTGGCTTTGAAGATCATATATAAGCATACTGTT	TCCACAGGTCAAAGGCATCATTTTTTATTTGTCAGCCGATTGAGTGCATA
ss538946492	A/G	0.025	GQ0254_P20	LG02	7.5	CCCAAGATCAAGTGGGGAGGAGGAGTAATAGAGCAGCTGCACCAACGACT	AAAGTATTCATATTAGATTGAAAGAAAGACTCATATTATGAAAAGCAAAG
ss538946493	T/C	0.361	GQ0255_E23	LG06	3.1	ATAAGCATTATTGGTTTAGCATTACTCCAGGTGAAGCCTCCGTCTGTGGA	TCTGCCATGCAAATCTTGCCAATTTGCTCTGTTGCTCGAAGCAAGATACG
ss538946495	T/G	0.068	GQ0255_I02	LG10	55.0	GTATTTGCCAGAGAACTGGAAGAAATATGGAAGGAGCAATAAAAAATCAT	AACAGGTTCTATTTATTATTTTATATATTCAAAGAGATCATAGCAAGAAT
ss538946496	A/G	0.161	GQ0255_K11	LG09	120.6	GATCCTGTCGAAACATCCTTAAAAACTCTTTCCGATGACATAGGGGCACC	AGTTAACTGCCATTGGCCATGACATAAAAAACAGTTTCATATCCAGATGG
ss538946497	A/G	0.309	GQ0255_M12	LG12	37.7	TTTATCCGCTGCCTTCCGACTATGCTGGTGATGCCGATGAAGGTGAGGTA	TGGTCATTCCAGTTGTTCTCGAATATGATAAAGTCCTTAGCTTATCATTC
ss538946499	A/G	0.091	GQ0255_P09	LG07	127.6	GGTTTGCAGGGAAGGAAGCAATCACGATGGAGTCCTTATCGGACCAGGAG	TCATCCAGGGGGTCCTTGATACCTTATCTGCATTCGGTATGGATCAAAAG
ss538946501	A/G	0.085	GQ0255_P12	LG09	76.0	TATAGGTTTGACAAGGATGGGAATCAATGGAAGGAGCGTGGTGTAGGAAC	GTAAAGTTGCTTAAGCACAAGGAGACTACAAAGGTCCGGTTGGTCATGAG
ss538946503	T/G	0.297	GQ0256_I22	LG08	118.6	AGAGAGCTAAATTAGAATACAAGATCTTTACATGAGTTGATCCTGATAAT	AACTGTAAAAGAACTCTGCTGGCCTGTTCAAAGCCATCGTTTTTTTATAA
ss538946505	A/G	0.190	GQ0256_L19	LG09	143.6	AGATGATGGATCTCCTCGTCCTGACTTCAAAAATCTTTGAATCGCGTTAA	TGTTAACCTATTCCTAAGTTACTGCTGGGGTTTATGGAGCAGGCACAGGC
ss538946508	A/C	0.272	GQ0256_M18	LG03	149.3	TGAGTCTGCAAACTATTTGGATGGAAAAATGGTTTTCTGTACCCTGTTCC	ATTAGGATTTTGTTTTCTGGATGCGATTTCCTTTCATTCGTTCAAATACC
ss538946509	T/G	0.269	GQ0256_N23	LG02	80.5	TCATCTCTTACCACCTTCGTTTGTCTCTCTGTTTGATGACTCGGCATCTA	ATCTTTTGATTTTTTCATTGATCCATCTGATCATTCTGTTGATCTTCAAA
ss538946511	A/C	0.123	GQ0257_E05	LG06	19.7	GTCACTGTAGGGGAAATAGGAAAGGCAAATGAGGACATCACACAAATTGT	CACGTTATTCCTTCAGATGCAGAGAAAATGCATTGGCTTCTGAACAAACT
ss538946513	T/C	0.437	GQ0257_G16	LG06	11.6	GACCCCTTGGATGGAACAACAAACTTTGCACATGGCTATCCCAGCTTTGC	GTATCAGTTGGAGTGCTTTACAGAGGAAAGCCGGCAGCAGCTTCTGTGGT
ss538946517	A/G	0.251	GQ0257_I18	LG08	70.0	ATGGCCCCCCTCGTTCCTCCCGCCAAGTTTCCTGTGAAGTGCGGGTGGAT	TTGTGGATAAGAATACTCTCATCTGGCTCGAATCCAAGCAGAACGCCCTC
ss538946518	A/G	0.106	GQ0257_J05	LG06	159.9	TCTCAAGATCGGTGTTTTCAAAGCTGAAAACTACGAAGCCGAAGATGCGT	TAGCAAGCACAAAGAATTCCATCTGTCCTTTCAGTCTATGTCATCTGCAG
ss538946523	T/C	0.411	GQ0258_A23	LG02	156.8	AGGGCGCCGCTGCCAGTAGTCCCAGCAGTCCGCCAGCCACGGCCTCCTCC	CCAAACCTGCCCCTGGTACTCCGTCCACCACTAACACTCCCTCCACCAGT
ss538946524	T/C	0.472	GQ0258_E05	LG05	135.5	ACTAAATGTGGAAAATGCATTTGTTGACCCAAATATAAGTTCCAAGCCTG	ACAACGCACTAAGTACCAGGCAGGCAAGCTCTCAGAAGAAGAAAAGGCAG
ss538946525	T/C	0.217	GQ0258_G13	LG12	128.2	ATCAGCGACAACCAGAGGTTTGGGTGATGGGTTTTGCTGATCATCTGCTT	CCAGTGATGATTCAAATTATTATCAGGATTGGCAGTAATGCTGCGACTCT
ss538946528	A/G	0.499	GQ0258_K24	LG07	188.7	CCCTGGTAGGGATTTTCAAGGGCTGATTCCAGGGGTAAAAATCTTCCATC	GGCCCGCGATGCCTCTGAGTTCTTCCGTCGAAGGGGGCATTCATAAACTT
ss538946529	T/C	0.105	GQ0259_B04	LG12	111.8	ACGAAAACCACGAAGGGAAACCCCGGATATAGTTTTCTGGTTATGTATTA	TAAAACCTAGTTCTCTACGGCCTGCTTATTGACAAGCTTTGCAATTAGTT
ss538946532	T/G	0.200	GQ0259_G14	LG03	113.1	ACAAAATTTTCAACCAGGATTAACCATGGGGGTGAGCCATATGAGAGTCC	GCCTGCAGTGTAGGTATGAAAATGTTTGATCAAGATAGGTGCTAGCAAAA
ss538946536	T/C	0.224	GQ0259_L19	LG03	153.6	GCTGAATATTCTTTTGTATATATACATCATAGGGATAGTGTTGAAGTTGC	AAAGATGCATCAATATAATTATAGAAGATCAATACATGCATGAATTATAT
ss538946538	A/C	0.064	GQ0259_P18	LG08	73.4	ATGGAAAGACCAAAGATGGCTGATGTGGTACGGATGCTAGAAGGTGATGG	TTAGCTGAAAGATGGGATGAATGGCAAAAGGTGGAGGTAATGCGTAACAC
ss538946542	T/G	0.377	GQ0269_F03	LG08	82.1	TTTATTCTGTCCTATATGTGAAGGATTTATGCAGAAATTTTCTTATGGTG	AAGGACAACAAGAAACACTATTTCTAGGTTGAATTGTAAAAGCATTGTTA
ss538946543	A/G	0.267	GQ0271_B09	LG09	56.2	TTGTATGTTATAAGCATCTGACTAGTTTTAAACACAAATCCTAGCAAGCT	AATTTTTAAATAAGGACTCACATTTATTTTCCATAAAAACACCGATAATA
ss538946544	A/G	0.321	GQ027102_H01	LG11	133.8	GAGGCCAGCTATAGGAAGAAAGTACAACTGATGCGCTCGGAATTGCTTCC	AGAATTTTGAGAAGATACAGCAAGGTGGAATGTTTGGACTTATCTCTGTG
ss538946545	T/C	0.175	GQ027103_B09	LG01	57.5	CATTGATACCGCTGTGTAAATAACAGATCTGAGGTTATATGGACACATAG	TTCAAGGACAGCACGGATGAAAACATTGCCAATTTGAGTCAGTTGGCCTT
ss538946550	T/C	0.127	GQ027112_G12	LG02	87.5	TTTTGTTGATGACTAACTTAGAATACGAGGCCCTGTGCCTATGTTGTTAG	TTTGTTGCATCTGGCACCTCGCCAAGATGTTTGCGAGTGAAAATCAATTT
ss538946552	T/C	0.078	GQ027113_A08	LG03	30.7	CCAATCAGCTGCGACAAACGTCTCTGCCATTTCACGTGCTCATACGCTGA	TTCACGGCCGTGGAGGGAAACCTCGCCAGAGATGTGGTTACTCTTCGGCC
ss538946555	T/G	0.197	GQ0272_D02	LG11	12.2	TTGCTCAGGGCTTCGGATGACGAGCTCGGCATCCCGCCCAGCCCGTCTGT	TACGAGGATGCGTATTCTGCTGTTGCCGAGAGCCAGGTGTTGGGAGAGTC
ss538946556	T/C	0.259	GQ02739_F07	LG09	0.7	GGTCTGGCTATACGAACAAAGCCTGGAATTTGGGAATATGTTAGTGTCAA	GCCAATGATCTTTCAATAGAGCAGATTACAGTACCAGAATACCTAAAACT
ss538946563	A/G	0.443	GQ02752_F10	LG06	51.8	GGAGCCAAGGGAGATGGAGTGACTGACGATACCAAGGCTTTCCAGACTGC	TGGCAAGCAGCCTGTAGTGTGGAGTCAGCTATAGTCGAAGTACCTGCTGA
ss538946564	T/G	0.375	GQ02755_A01	LG05	56.1	CTGAAAAAACTGGGGATTGATGATCTGGTGCATTTTGATTTTATGGATCC	CCTGCTCCAGAGACTTTGATGCGTGCATTAGAGCTTTTGAACTATTTGGG
ss538946565	T/C	0.167	GQ02757_D12	LG01	23.8	GTTTATACCCGCCAGATATATAAACAACAACTTTTCAACATTGCTGTTTC	GGAAACCTTGAAAAACGCTACTTTGATGGTGTGCAGGACTCGAAAGAATT
ss538946567	A/G	0.484	GQ02758_D03	LG11	52.0	GGAAGCTGGGTTCAAAGACAAGAGCCACGCACATACAAGTTTCCAGATGC	GAGCAGGCGATGGCTGATGCCATTGCTGTTGCGGGACCTCAATTGGGACC
ss538946571	A/G	0.055	GQ02771_B05	LG09	62.5	TTGTCTTACGCCCATTCAAAAGCTTAGTTGTAAAAGGAGGCAGCACCTTG	ACTTAGGAAGGGGACACCTGCTGGAGTTTGTTATGGCGCCTAACTTGCAT
ss538946573	T/C	0.114	GQ02771_H01	LG08	125.8	GCTGAAATGGCTGCAAGGAGTGGAAAATCAACAAAGTCGACCCCATTGGC	GAAGCAAAGTTACGTGCCCAACAATTACGTTCCTTTTAAAGCAGGTTTAC
ss538946574	T/C	0.235	GQ02772_A06	LG10	46.9	CGCAGGAGACTGGAAGCTCTGCAGCAGTATCCTCTGCAGGTCCTACAGCT	CAGGAACACAAATGGCGGGAGTTGCACAGACTACTGTATCATTCCCTCAG
ss538946576	A/G	0.203	GQ02772_E09	LG02	96.8	CTTGGGATCGAATTCGGCGTCAACACAAAGACCTGCTGCTTGTTGAAGGG	AAAATTACAAAACTGAAACCTCGCCCAGCCGGACGGAGAAAATATATTAA
ss538946577	T/G	0.257	GQ02772_F05	LG11	143.3	CAAAGTATGAGTGGAGTTGTCCTTGATGCACCCGAGGCCACCAAGCTTCT	AGTGCTGTTGCAATTGCTTTGTCAAACTGTGGCAGTATCTGGCCGGCATT
ss538946579	A/C	0.092	GQ02772_H02	LG12	119.7	ATCATAGATTTGCAGACACGGTACAGCGGCCAAGGGTGGGATGCCTATGC	TGGGGATTCCGTGCGGAATCAAGGCAAGCCAAGCTTGTTTTCAGTAANNN
ss538946581	T/C	0.180	GQ02789_E12	LG05	92.1	GAGGGTGCAACAGAAGAAGAGGAACAAACTGATGTTGTAGAAGGAAAAGT	GCTGTTTATGAATCCTNNNNNNNNNNNNNNNNNNNNNNNNNNNNNNNNNN
ss538946582	A/C	0.223	GQ02790_A01	LG04	4.2	GGTGCATCTATCCAGATGGAAGGACACATGCAGCAGCAGTTGATTCAACG	CAAGACAGTCATATGCAGTCTAGGGCAACCGCTCTCCAGAATGTTGAGTC
ss538946584	T/C	0.359	GQ02793_B05	LG03	118.1	CAAAACAGACCAGTCATCCACCCTCCTTCCTTCGGAACTGATTCATTCAT	AGAAGCCATTGATACTAATGAAGAGGAGACTATCCAATTAGTCTCCACAG
ss538946587	T/C	0.302	GQ02801_A11	LG04	98.5	ATCAAGCTTATAATTAGCAACATTTGAAGAGTCATTGTACAACAAAATGA	GCCGCAGTCTTATATGCTTTAATGCTTCAACCGACACAAATATTCTCTCT
ss538946589	A/G	0.243	GQ02801_B19	NA	NA	GTAAAAGCAGCAGCTGTGGAGAGATTGAGACGGTCAATGGAGCAAATAGC	ATTCTAAAAGCAGCCCAGCCGCCCCCGCAACCTCCCAAAGAAGAAGAGGA
ss538946590	T/C	0.084	GQ02801_B21	LG07	102.2	ATTGGGGAAAAGAAGAATATTTTCGACCATGAACAACCTAAAGTTGCACC	AATGACTCTTGTTGTTAATTTTAATATTTAAATTTCAACAATCATGAGAT
ss538946596	A/G	0.323	GQ02801_E06	LG08	91.3	AATGCAGAAATATGCTCCATTCTTTCCGTGTGTGAGAAACATGGTGCACG	GTAATTCTCGACACTTCTTTCTCTGGTCTCGAATTTACATCAGAGCAGTC
ss538946600	A/C	0.383	GQ02801_F21	LG10	124.8	CAAACCACATTATATGTTGCATTATTTTCTGTAATATTTGAAATGCAACT	TTCACCTATGTTGGTAGCAAGGTGTATTTCACGTTTTTGTCACAGTTATT
ss538946604	T/G	0.127	GQ02801_I14	LG11	11.1	CGTATGAGGAGGAGGAGGAGGAGGGCGAAGCTTGGTGGATGAATTCTTTG	CCATGATCCATTTGACGATCCTTTTTTCCGACGTCCATTCGGGGGTTTGT
ss538946605	A/G	0.384	GQ02801_J03	LG09	26.2	TTTCAGGAGTTGGCTCGGGCTCTCAACTCGGATAATGATGATATTCAATT	GCCCCCTTCTCTCATGCTTGTTCATTGGTCTCTGTACTCTTTGGGTGTCT
ss538946608	A/G	0.365	GQ02801_L08	LG08	73.5	GAAGAAATGTCTCTTCTGCAAGCTGATAAGAAGGCCCTAGAAACTGCGTT	AAGCAGACTATGGAGACTGAGGCAATTACACAAGCTGAGGTATGTGATTT
ss538946611	A/G	0.255	GQ02801_N12	LG11	22.2	AGCAAAGGATTCAGAAAATATTTAGGTTCTAAAGCTGGGCACAAGGTAAA	TTTAATTAAAAGCAAGGCACATTTCAAGAAAGTTTATTGCAATACCAGAC
ss538946613	A/G	0.035	GQ02801_P02	LG09	0.9	ACAAGTTGATGTGTGAAGATGGCAGCACCTTTACTTGATGTTAGACAACC	ATTTTTAGTTGAAAGACCATATTTGGTGGGGGAAATAAAATGGGAGTTGA
ss538946614	T/C	0.317	GQ02801_P15	LG04	40.4	TGAGGAAATTTTTCTTCAGAAGTTCTAGGTTTTGCTGAAATAATTATGGG	ATCCTGTGAACGAGCGGTTGAAAGCAAAACAAATGCTTTGCAGAGGCTTC
ss538946615	T/C	0.201	GQ02801_P18	LG12	96.6	GTGGTATCCTCCTAATACTTATATTACTTTCCTGGATGCCAAAGCAAATA	CAGCACGTGTTGCCATATTTGTCTCGTGACCATCTTCGTTCGTGCAGAGA
ss538946616	T/G	0.295	GQ02802_A10	LG02	154.2	CTAATGATCAGTTTTTGACTTGACAGCAGATGTTTTGGCCTTATGTTCAG	AGACCTTGGCCTAATGTTTTGGTTCTAGCGAGCTTGATTTGTTTACAGGA
ss538946617	T/C	0.050	GQ02802_A20	LG02	28.7	CCTAAGAGGAGATTCAGACCTTATGAAGATCCTGTGACAAGGAATGCAAA	GACACAGCTGCTCGTAAAGCTCGTAAAGAAGATCTAAAGAAAGATGAAAT
ss538946618	A/C	0.201	GQ02802_A24	LG06	162.0	AAGAGAAGATGATCGAGGTGGTGCTCAACGATCGGCTGGGGAAGAAGGTT	GGGTGAAATGCAACGAGGATGACACCATCGGCGACCTCAAGAAGCTCGTC
ss538946619	A/G	0.126	GQ02802_B04	LG09	76.5	GGTAAAAGAACAGTTGAAATCTCACAAGAGATTTGCTGCTGCCCTTCCCC	TTATTATGAAATGGTTGATCATGGCAAACTATATAGCACAAACAGCATTG
ss538946623	A/G	0.089	GQ02802_E12	LG09	70.4	TCATCAGATTCAACGCCCTGATTTACATATACCAGTAGTCGCCAAAGAGT	CCAGGGCTTTTAGTTCAGAGTTAAATATGCATAGTACTGCATGTATCTGC
ss538946624	T/C	0.117	GQ02802_F03	LG03	8.4	ATGCTTGCACAAAATCCAGACAAATTGGTAAAGGCTCAGGCTGAAGTCGA	ACAGTACTTGCCCAAAGAAATCCAACTTATGAATGTATCAAAAAATTGCA
ss538946626	T/C	0.046	GQ02802_F11	LG08	157.5	AGATTAACAGAAGAGGAGGGTGGTATCTCCTGGCATGATGAAAGTCGCTA	ATGGATGAAGTACCTAGTAGGAAGAATGACCATAACAGGAGAGGATTTGG
ss538946630	A/G	0.182	GQ02802_H04	LG12	47.5	TGGGATCCTTTCATGGAAGTCTAATCCTCAGTCTACCCGGCCAGATCTTT	GCATGTATTTCGGTCAAGTGAAAACGTACAAGTTTCTAAGAGAGAATCGA
ss538946631	A/G	0.181	GQ02802_H11	LG08	127.2	TAGAGTTCTAGATCCCAAACCGGTGAAACTACATGCCTCTTGGCACTGCA	GATAATGAAGCTGCATTTAGCATTTGCTCCGTTACTTTTCATGACAAAGA
ss538946632	A/C	0.228	GQ02802_H18	LG12	16.4	AGCATATACCTGGGATTTAATTTTGCGGTCAATCTCTACAATGGGATCTC	TGGCACAATGCTCAAACTAAACTTCAGAAGGAAGAAGCTCGGGATCGAGA
ss538946633	T/C	0.010	GQ02802_I14	LG11	141.8	CTTGTCAAATCCTTCAATTGGTCATACAGTATCAAGTGTGGAGGTGACAA	TGCATTGCCAACGATAGAATTGGATCCTCCCACAATATCAATGACATTTA
ss538946635	T/C	0.149	GQ02802_J09	LG07	194.2	GCTGTAGCTAAGCCAGATTGCTTGGAGAAGTTGTCATATACAATAATGCA	GAGCTTAGTAGACTGACATATGAAGTTTCAGAAGTCGATGTTGCTCGAGC
ss538946637	T/C	0.083	GQ02802_J13	LG03	139.5	TACTGGATTGAGGAGGTAGATGCATAATGTATTCTGAAAATGAACATAAG	TATTTTTAATTAATCTTTTTCTGGAATGGAAGGTCCCATTTTGTTTGTTA
ss538946639	T/C	0.269	GQ02802_K20	LG04	25.5	TTCATTGCATATCTTTGCTTTAGCAGTAGACTTATTTGATTAGCTAGGGT	CTCCACAAGGAAGTTTCCTACCTGTTTTGCATTGCATATGTTGTTTGATT
ss538946640	T/G	0.185	GQ02802_L05	LG09	65.7	CCGATCATCCATTAGCGTTAGGGTTTGTTCTTGACCGTGCGGATTTAGGG	TTATCTTAACTGTAAGGGGTAATTCGCCCTCTGCATTCGTGTTCGTTTCT
ss538946641	A/G	0.311	GQ02802_L12	LG09	47.1	GATGTAAGTAAAAAGATTTCTCACAGGCGATTTTTGCCAACTCATGTCGT	ACTCACTTAATTCCTCAATCCAACCCGCTCGATAGGCAGTTTGCATATGG
ss538946645	A/G	0.282	GQ02802_N15	LG04	24.6	ACCAACTTCAACACCCAAATTCCTCTTGCTATCTCTTGGAACAAGAAGCC	ACAAGGAGACGTGCATTGACAGGACCATTGGCATCAACTGCTGTGGAAGA
ss538946647	A/C	0.289	GQ02802_O20	LG01	170.2	GATTGCAAAATCGTATGTGGAAAAGTGTGCAATTGTGAAGTATATGCTTC	GTGCATTTACATGGTAGGATAAGTAGCAAGGATGTGAGGGGCTATGTCAG
ss538946648	A/C	0.286	GQ02802_P02	LG05	27.3	TTATATGCTCAATTGGTTGATGACTTGAAAAAGAAGACACTGGCTTTTGC	TCCACTGCGCAGGAATCTATCCGTGGAAGTCAGACTTGCAATACTATTGA
ss538946649	T/G	0.229	GQ02802_P05	LG03	23.6	TCACAGTGATAGGGTTTATTAATCGAGATCAAGTCTTGGCTGCCATCAAA	CAAAGCGCAAGAATACCCAGTTTTGGTCATCTGAAGATGGGAAGGAAGAG
ss538946652	A/G	0.341	GQ02802_P24	LG06	4.9	CATGGTTCCAGGAGAAGTGATTGAGTTAAAACTGGACGTTGTCAGCAAAA	CAAGCAAGGACACTTGGGACTGCATTACAGTGGCACATTGCTCCAGGCAC
ss538946653	A/C	0.098	GQ02803_B08	LG05	4.3	CGCCAAGAGGCACTGAGTTTTCACATATCTCAACTGGAGAAGAACATAAA	CAGCTAACATTTGACCTTAGCAAGGAGGAAAAAGTAGACGAGGATGTAAA
ss538946654	A/G	0.224	GQ02803_B12	LG04	106.1	TACGGACAACCGCCATACTTTGCCCACTCTAATATTTCAATCCCACGGCA	ACACAAATTGGTCCTCAGACATATTCAAACAAATGCACTGCGCAAAGAGC
ss538946657	T/G	0.054	GQ02803_C08	LG11	37.8	CATCAAGCTTGTGGATGGAGAAACTTTGTTTTCTGCAGAGAGCTGTAATC	AAGCCTGGAAGGACAATAATTTAAGAAAAAANNNNNNNNNNNNNNNNNNN
ss538946658	A/G	0.063	GQ02803_C16	LG07	128.5	CAAGATTTTGTGAAAGTAATCAGCGCAGTGCCTCATTTAGTGGGTTAGAA	CTCTGGAGAAAGTTAGTGAAGATGAGGAGCTTCATGTTCAAGATAAAGAG
ss538946661	T/C	0.166	GQ02803_F13	NA	NA	AACAAACATAAAGGACCCATTTTCTCTTTGAGATGGAACAAGAAAGGAGA	TGCCTTCTTAGTGGAAGCGTGGATAAAACTGCGATTATATGGGATGCCAA
ss538946662	A/G	0.366	GQ02803_F19	LG05	147.3	GCGAAAGATTGTGAAATTTCATAATTTACCTGCATGTCACGATGTGCTTT	ATTAGTCAGTGTTGTATTAATGGGGGCAGAATTATTATTTTTATAGCCTG
ss538946668	T/G	0.073	GQ02803_L13	LG03	125.8	TGAAGACTATGCACTGCTATCCAGAACATTTAAGAGCTCTGCGGAATAAT	TGTTTTCAAGAAGTTTTTATGTAGACCAGGCAAACAATCATTTGGTGATA
ss538946669	A/G	0.168	GQ02803_L24	LG08	112.8	AATTAGAGATCGCGAAAATGAAAAAGACATTATTGACGGACCTTAAAGAA	AAGAGTCAAGCGTATAGCTTTTTGTAATGATAATTGTTAACCAATGATAA
ss538946670	T/C	0.325	GQ02803_N01	LG01	31.9	GTTATTGCCATGGATCAATATTTCGTCGCTGGTTTGTTTTGCTTTTAATG	TACAAGCGACTACTGAAGAGCTTTCAAATTAAAGTCAAAGATGTATACAT
ss538946671	A/G	0.487	GQ02803_N10	LG02	60.0	NNNATTGCAGAGTTCTCGAGAATCCATTGCTGGTTAATCAGAGTTTTCAC	TTCCAGTCAATATAGATATAGGATGGGTTCTCGTTTGTTTTTGCAGGCGC
ss538946673	A/G	0.115	GQ02803_O18	LG12	68.5	CTGAGGAAGGAGCTGCACATTACACCACTCATTACTAGAGAACGTTGAGT	CCTAATTAATGCCTTCAAGTTCACATCATCAAACTATTGAGTGCCTAATT
ss538946674	T/C	0.330	GQ02803_P03	LG07	63.3	ATGGTGGCATTCAGACCTCGAATGNTGGAAGCTGTGAGGATGCTGGAGGG	GAGGGCGACATTCCTGAAATTCCAGACAGGCCTTTGCCGCTTATGTTGCA
ss538946676	T/C	0.255	GQ02803_P23	LG04	137.7	AAAACAAACCAGTTTTTGGAGTCTCTGAAAGCAGAGGGAGAAGTGATCGT	GAGGATGTGCAACCAGTTGCTGGGCAATCAAAATCATCTCTTCCAACAGC
ss538946677	A/G	0.182	GQ02804_A12	LG03	2.9	TTTTAATTGAATAATGGATTATGGCTGATCAGCTTAAGAAAAAGTTGCTC	GTATTGGTCAGGTTAACCTTGGATGACATTCCTTTCAAGGGTTTGTAAAT
ss538946684	T/C	0.076	GQ02804_C24	LG05	86.3	CCGTTGATCAAAGTATGTTCCGAAGAAGATTCCGTCGGAAAATTAGGGTC	AAGGTTCAGAAACCTGCAAATGAAATCCAGAGGACGATTCGTATCCGTTG
ss538946685	T/C	0.235	GQ02804_D10	LG07	191.4	GAGAAAGCACGGAAAGCCAAGGATACTACTGCAGAGAAAGCACGGGAAGC	AAGGATACTGTTGTAGGAAAAACGCAGGAAGCCAAGGATTCTTCAGTAGA
ss538946686	A/G	0.135	GQ02804_D19	LG06	84.2	TCCCAAAGCGCGATGTAATAAGCACGATAAAAAAGATAGCTCTTGGTCAG	CAGTTTATGGTCCTATCATTACCACTATATTTTTCTCTGCGAATGCTTAT
ss538946687	A/C	0.445	GQ02804_E04	LG10	119.5	CAATCATCGGCGAGTATGCATCAACTGACTTTGAACTGAGCGAGAGCGAG	AGAGTTTTGTTCAGGAAATGATGTCCTGTAATGAGATTTTGTCTGACGAG
ss538946688	T/G	0.054	GQ02804_E07	LG06	13.6	TTTCACGCACAGCTGTTTTTTCTGAAGATCTGCAAGAAGGACGATAGTTA	AGTGCTATTTCCAGAGACTTTGCACAATTTCCAGCAAGCTATGCAGCAGA
ss538946690	A/C	0.016	GQ02804_F18	LG08	76.8	TACAGTGCATGCATTAACATATTTCCTGCATATTATTTGATTTAACTGAA	CAATTTGACCCACTCAAGAATTTGAAAAATTGACTGCATCAGTAATACCA
ss538946692	T/C	0.026	GQ02804_G04	LG02	85.6	GGAAATACAGAGGACTGAGAAGGAACAATGGACGAAGTTGTAGTGGCCAA	GATGGACGTTCTCTATCAGCCGGATCTCCCATCCATTTATATTCTCTTTT
ss538946693	T/C	0.318	GQ02804_G11	LG08	120.1	TTTTCGTCATAGTGATTGAAAGCTGCATAGCAGGTCAACAACTGGTTATG	GATTGAAAGGTGCATAGCAAGTTTTGTTGAGGGGAGTCATTCGACATCAA
ss538946694	A/G	0.139	GQ02804_G20	LG10	0.9	TTATTCCGGTGGAACATATATCAACAGTCCGGGACCTTCAGAGAAGAAAA	AAGATTACACTCTAGTGGAAGACATGCTCAAAATTGGACAATCCTTGTTG
ss538946696	T/G	0.294	GQ02804_H17	LG06	82.8	AGCTTTCCATGGGTTGTACATGATATATTACTGCGCATCAAACGCAGGGG	CATCAAGCCACTGATTATCCAGAATCAAGTGCAGTCCGAGAAAATAGAAA
ss538946698	A/C	0.205	GQ02804_I03	LG10	15.8	CTGATTGATTTAAGACGTGATTATTCTGTGTAAATTTATTCAAGCCTCAA	AGAGACTGCCGTCGAGGCGTAGCTAGCTAGATGGAGAAAGGCAAAATCTG
ss538946700	T/G	0.488	GQ02804_I20	LG08	33.7	ACTTCTATTGTTTACTAATCTTGTACCATAATAGAAATCTAGGACATATA	AAACAACATTATTTCCATTGTAATATTCATCTCTGGGAGCTCCTTCCTCT
ss538946704	T/C	0.028	GQ02804_K14	LG05	142.0	GATCGGTCGTCCATCCATAGTTTCTGCAAGCGATTATTCAGTATATCAGT	TTATAGAAGAAATACCCACTTTGGTTTCCAGAAGAAGAAACCATATATAT
ss538946705	T/C	0.194	GQ02804_K16	LG10	19.0	GGGAGCTTCATATTGGATGCAAGAACAATGGATGAATAATGGCTTTGCCT	TTCGGAAATAGATGATGCAAGAAATCTGGCTCCTTCAGCAGATGATGAAT
ss538946707	A/G	0.317	GQ02804_L18	LG07	129.4	AGGCAACTGAGGGTTCATTGGCCTTCTCAGAAGAGGAAGATTTTGCTGCT	TGAGAATTGAGATGGACACACAACAGAGGCAAGCATCTAAGGCATTGATA
ss538946708	T/C	0.448	GQ02804_M05	LG05	96.4	TAGAATGGGAATCCACTTAGTGCCCATTTTGCTGAATGCCTCAAAGCTGG	AGGAGTGTTAGCCACACTCTCGGTCACTGCAAATACTATTGCATACATCA
ss538946710	A/G	0.486	GQ02804_M12	LG10	47.1	CATTACCATCTCTTTTGTAACCTGTATATGTGTGTTCCTATTTATCAACT	TTATACAGAAGCAGAGTACGTTTTGGTGCTTACATACACAAATGCCTTGA
ss538946711	T/C	0.337	GQ02804_N03	LG12	14.8	CAGGAAGGGGTGGGTTGTGCTTCCATAAACTCAGGTGTCTTGAGCACTTT	GTAAGTACTGGGGACATCAAGGCAGCCTTCACAGGTCATGACCATGTCAA
ss538946712	A/G	0.105	GQ02804_N05	LG07	172.8	CTGCAGTATGTGAGATACGTGGTGCTAATGACATTGTTTTGCTGTTCCTG	AGTCTGACTTTACCACCTTATTGGTTTAAGAGAGTCCACAATTTTGAGCA
ss538946717	T/C	0.071	GQ02804_O15	LG01	83.7	CGGCCTAACGCTCGCTTGAGGACGGGGGATTCTATACACTTGGATGATGT	AAAGACTGGAGCATTGATGTGCTCACAGATGCATTTACAAGAGTTGAGGA
ss538946718	A/C	0.028	GQ02804_P14	LG03	91.9	CCTGCGGAGGGATTTTCTGGGCTTTCTTCTAAGTTTCACATACACAGAGC	TATACAGACTTGAGTTGGCTGCCCACTGCACATACTTGCTTTTATCAGCT
ss538946721	T/C	0.038	GQ02805_B14	LG11	22.3	GCATTGTAGTGTCAGGATGGACAGTCTTAAGTCTAGTTGAGTGTATTGTC	GTTACAGTCAGGGGAGTTACATTCTTTTTTTGTATGGAATAATAGAATTT
ss538946722	A/G	0.067	GQ02805_B21	LG04	32.7	GCTGTTGGAAGGGGACAGGCAACAGCAGTCTACAAAGTTGCATCTGTTGC	AAAGAAAGCGGTGTACCTATCATTGCTGATGGTGGAATTTCAAATTCAGG
ss538946725	T/C	0.172	GQ02805_E07	LG10	112.4	ATGGTTGGAGAATCCACAGACAGGGCACAGCAGTTTCTGCAGGCAAGCAA	TGGCAGCTAGATGAAGCAATCCTGTTATTCAATACCCATAACCATGATCA
ss538946726	T/G	0.080	GQ02805_E09	LG08	109.4	CAGAAGGTTGCTCATTCCCGCCATTTTTTTGTTAAATCAATCTTCTTCAC	ATTGGAATGCAAACAAGAAGCTCAAGCGCGACCATGGCTTCTGATGCTGC
ss538946727	A/C	0.088	GQ02805_F07	LG12	11.9	TCTTTGCTTAAGACAAAAGGGAGTAATGCGCAAGTTCCAATCTGTAGGGG	ATTACAATAACGGGATTCCAAAATAAATTCGTTGCAAGCTGATTATTGTT
ss538946729	A/C	0.059	GQ02805_G18	LG04	91.8	ACTAAGGCTTTGGTTGACCTCGATGGCCGTTTTTTTGCTGGCAGGGTAGT	CATGCAACCTTCTATGATGAAGAAAAGTTTAACAGAAATGAATTGGCACC
ss538946730	T/C	0.315	GQ02805_H22	LG12	56.6	TTTGATGGACATATTGCTACTCCAAAAACTCCAGTGATTCATCAAGAACC	GAGGATTTCAAGGAACTTTCCAATAGCGATCCCACAACCCCAGTGAGCCA
ss538946731	A/G	0.466	GQ02805_I02	LG05	96.1	AAATTCAAACCCTAGCTCAATTGAAACCCGCGCCGCTTAAGTTTGGGAAG	AGGAGGTAGGGTTTTACCTCTTAAACCCACCAAGTTGACAATACAGCTTC
ss538946733	T/C	0.129	GQ02805_I07	LG05	83.8	TCCATCAATGTTTGATGACCATCCACAAACATCAGGTGTTAATCGGCCAT	GTTTACCAATGCTCTGTCTCGTCAAAGTGCTGACAGGTTACTCCAGCTCT
ss538946734	T/C	0.272	GQ02805_I20	LG11	58.2	TCCGTCCCGATATGCCACTTGCGTTATCGCTGCTCTCGTCAAGAAATAAC	GCAACCAACTGTAACTTCACTAATTCGTATGCACATTTTCCAATCCATTT
ss538946735	A/C	0.064	GQ02805_J09	LG03	24.2	AGAAAGTGAGGAAAGGTCTTCTTAAAATATACGCCATGTGATAGAAAGAA	TGAGAACAAAGTTACTGTGAGGGGGCCATTCGACCCAGACGAAATGGTCA
ss538946739	T/G	0.125	GQ02805_M03	LG04	51.1	CAAACTTGCATGAAATTTAAAAAATTGGGTCTTTTGGAGTAGGTCAACAG	GACAAACAATACTTGAGCATGGATATATGCAGGGTTGAGGGGATTATGTA
ss538946744	A/G	0.131	GQ02805_N04	LG08	140.3	GTTCCCTTATACAGGTTCTGGATGTGTCTTGCATGATGCATTAGCGAGCA	TCAAATACCTTGTATCAGTAACATATTTCAAAGGCGGGAAAGGGATTGCT
ss538946746	T/C	0.287	GQ02805_N12	LG07	51.8	GACGAGGATGATAAGTCAGCAAGGAGGTACTGCAAAGTTGCACAGTAAAG	GTTATCTCATAAATGGAAAATATGTAAATGCTTCTTCTGTGGTTTGGATA
ss538946753	A/G	0.111	GQ02805_P19	LG04	33.0	TCTTTGAGGGCAAAAAAGGCTGTTAGCCACTAAATAGTCTCCAGTGACTC	TAGTTCTTCAAGACTGCTATACTCATAGTTCTTCAAGACTGCTATGTTCT
ss538946757	A/G	0.057	GQ02806_C03	LG07	189.0	AGGATCCCGAAAACTAAACTTAGTGACGAGCATGATTCTACTGATGACCT	GAAAATACAGATATGGAATTTGATGGGCAAAGCCAGAAGGATTTACAAAG
ss538946758	A/G	0.406	GQ02806_C16	LG07	63.7	CTTTATTTCAGGGAGAATAAGAGGCACCGATAAGGTTAATGACATGAAAA	CATCAGCTCAGACAATTTATAAAGTGAATAGTTTCAGTACAGTACAGCTT
ss538946759	T/C	0.234	GQ02806_D02	LG03	13.3	CGTTTTGAAAGCTTGCAATCGGTTTGAAAGCTGTGAAGGTGTATTTCTGT	GACATTCACGTGTCTGGCTAGGCTTGTACTTACAAAGGTGACTAATAGAG
ss538946760	A/G	0.422	GQ02806_D06	LG01	109.1	TGGTCGAGCATCAATTGTTTCAGAAAAAGCTGAGAAAACGAGTATCGATG	AATGTCTCTATCAGACTGGCAAATCCTTCAGTCCCTTCCCATGCAAGTGG
ss538946761	A/G	0.102	GQ02806_D18	LG11	95.0	AGAAACTTAGTAGGAGCACTGTTCCAGTACAATATACAAAGCTTATTCTC	TTCCACCATCAGCAGACATTTCTCCTGAATCTTCAAGAGCAAGTATCATG
ss538946765	A/G	0.289	GQ02806_F18	LG05	85.3	TATTGAAGCAGCAGATCACCCAACATATAATTGCAGGTGTTAGGGGTTGG	GTTGGTGTTAGATCTTCAACTCCAAATCTGATAGACTGACTTGCCCTGTT
ss538946767	T/C	0.381	GQ02806_G09	LG03	61.8	CCTAGCTTTGGAAGAATCCTTCTGCTTGGCAGTCATGGCCACAATTCTTC	ATTCCTCTCATTGTCATTTCAAAAATCCTTCTCCAAAACAGCTACGCCTG
ss538946769	T/G	0.077	GQ02806_H03	LG10	17.4	TTGACTGAGTTGAGAGTATTAAATTGTCCGTTGCAAACATTAAGAACATT	AATATTTTGAAATCTTCCATGGACAACTGCATGCCTCGGCTTCAAGACTT
ss538946770	T/C	0.122	GQ02806_I01	LG07	186.2	TGTAGTGGATGTAACAACTTACATCTCATTGCAGACCGCCTGGGTTGGTT	GGAGAACCTAGCAGTGTCGAGGACTTTCTCCGGGATAGAGGAGAAGAAAT
ss538946771	T/C	0.095	GQ02806_I18	LG05	14.1	TATTCTGAAGATTTACATATTATTTTGGGAATTGATGTATATGATGACAT	GTCGTCCTCATAAACATCGTCAGTTCTGCTCAGTTATCGGATTTCTGGAT
ss538946772	T/C	0.092	GQ02806_J04	LG04	62.3	TGGAAACTGACTGACAAAGATTATGAAGATTCCAAGCAGAAAGAAATTGA	TTACTTGTGCAAAAAACTCGCAAGGCTCTGGGAGAACTCCCTGAGATTGA
ss538946773	T/C	0.068	GQ02806_J06	LG12	89.2	CAGACAGTTGACGACAAACCCCAAGTGGAGAGCCACAAGAAGGAAATGGG	TTGCTCCATAGAAGATCTGGACCGGGCATGCTGAGTGCAGAGATGAAAGT
ss538946780	A/G	0.204	GQ02806_L23	LG12	16.3	GGTGAGGTGAGGAATATTGTAATTTAGAAGTTAGAGCTGCGAGAAGGATT	AATTTCATCAGCGTTAATGTTTAGATATAAAAGGGAAATTGCAGCTTTCT
ss538946781	A/G	0.255	GQ02806_M01	LG05	138.5	AAAGAGATGATGCTCTGCATCAAAAGGAGGAAGCTTGCCGAGGAAAAGAA	CAATTGCACAACAGTTAGATGAAGCTTTAAGATTGAAAGAAGATGCGATT
ss538946786	A/G	0.045	GQ02806_O14	LG08	70.2	TTGATAAACCGCTAGGCACATTTTTATGGCAACAAAATTAGAGCACAGAA	TGTGTCCGGTCTACATTGAGCTATAATATTTTGTATCCGTGTTTTCAGGG
ss538946788	T/G	0.324	GQ02806_P08	LG02	127.8	GTCGAAGGACATCTTCATCTCTAGGTCGACCCAGTAGCTACAGTAGCATT	CTGGTGGACGTGGTGGGCGTGGTGGAGTCACTAGACACACTGACTATCGT
ss538946791	A/C	0.034	GQ02807_A05	LG10	55.2	AATCTATAGAGAGCGGTCAGGAGCTGATGCCTCATAGAACTGTTTTGCCT	TGTATCCTAATGCTGAGAATGCTTCGGCAACTCCAATCAGAAAGATCTCA
ss538946792	A/G	0.455	GQ02807_A06	LG11	130.9	GAGTTTTGGAACTGTTTCTGTCAGTTCATCTAACCGATTCAAGAGTGAAA	TGAGATCGCTGAGAAAGCTGCAGATAGAAGAAATTCATCAGAGGAGACTG
ss538946793	T/C	0.045	GQ02807_A09	LG08	10.3	TCTAGCATGTATATTGAAGCATATTCTGCAGAAGCTGGATCACCAATTGG	AAATCCACCATATAATTACATGATTCACTCCTCACCTCTTCGAGAGACAT
ss538946795	T/C	0.123	GQ02807_B05	LG01	138.2	GTCGAAGAAGTTGATGTGGGTGAGCCCGAACCCCGCACCATATGCAGCGG	CTTGTCAATTACATTGCGCAAGACGAGCTTCAGGGCAGGAATGTGGTAGT
ss538946796	T/C	0.068	GQ02807_B10	LG05	19.0	GCCACCCGTTTAAACTCTTGCATTGTCAGGGGTTTAAGAAATATCTCCGT	GTCTGCTCTGGTCCGCTGTTCTCTACACTGCATTGGCAAGGATGACGACT
ss538946797	A/C	0.284	GQ02807_B13	LG05	15.8	TGGCAGCAGAGAAAACACAGTGGTTAAGCATCTAGGTGGTATGTCATGAT	TACTAGTAGTTGAATGCTACTTGGAGCAATCACTATCCAAAAAANNNNNN
ss538946799	T/C	0.282	GQ02807_C15	LG07	191.0	GAAATGTACAAGGTTAAAGAAAAATACAATTTTCTGTCCAATGTAAGGGT	CTATAATACAATATATATTGCTTACCCAAATGGGACATTCAACCTCCTAA
ss538946806	T/C	0.176	GQ02807_F05	LG08	81.9	AAATAGAGCAATTGAGATTTCTACATCAGATTAGGTGATGGAATGATGTG	TGTTAGTTTCTTGAAGCTATGTGCTTATTAATATCTAGATAGAAGGTTAG
ss538946807	T/C	0.039	GQ02807_F06	LG01	139.1	TTATCTTTTGATCGTGAATCCTTTTGTGAATCCTTTTGCTCCATTGCTTG	GCTTCCTTGTACTGATTGCGTTTTGGGAAAAAGGTTAGAACGTGTCACAC
ss538946811	T/G	0.411	GQ02807_I09	LG03	80.4	TTTGCATAGCTGATGTACTAAGAGCTCCTTGTAGCATATTATTTTTTGGC	TCCTGTGGCGATTGGAGGGAGCTGATGTGATCTTCACAACTAGTTTTATG
ss538946812	T/C	0.357	GQ02807_I17	LG06	28.6	ATGGCACAGGAAATAAGGGATAGATGGCACAGGAAAAGACTGAACCATCC	TAAGATGTGGGAAGCTCGCTGTTGATGATTAAAAAAAAGCGTGAATGGGA
ss538946814	T/C	0.313	GQ02807_J18	LG09	63.6	TCTCTACCCACTCACAGATTCAAGTTCATGTCTGATGGCAAGAGAAAGAA	GAAAGAACAGAATCAGATCAGGAGAATGATACAAATTATACTGGTAGTGG
ss538946816	A/C	0.289	GQ02807_K08	LG11	81.9	TCTGCCTTAACTGATTGGAGCAGTGTGTTCTATTCTGTCATCTATACTTC	GTGCCAACAATTGTAGTCGGCATTCTTGATAAAGATTTGAGTCATAAAAC
ss538946818	A/C	0.460	GQ02807_K23	LG02	20.0	GCAAGCAGTCATCGGCGTCAGATAGCTCCAGTCTTAACGTAGAAAAGGGC	TACTTCCTCAGGAGGTGGCAAAAGATAAAGTTGCAGGAAAAGCAACAGCT
ss538946819	A/G	0.301	GQ02807_L18	LG07	3.8	CTGGACACACTACCGCCTTCGCTATGTGAACTGTAAGGAACTTGAAGGAT	TAAAAAGCAAAGCAGAAGAATGTAATTTCACAAACTAGACTCCTGGCCAT
ss538946820	T/C	0.159	GQ02807_L20	LG10	6.2	TGCCGCGAGTACTGTGAAAGAAGGGAAGTTCAAATGGCTGGCTCATCCGC	CCCCCCTCATCATCTGCAGCCAACTACGATCTGCCGTGGGTTGAAAAATA
ss538946821	A/G	0.210	GQ02807_N09	LG04	93.5	TTTTGAGACACTCCAATTTGTGTATACTTTTGTTCTGAACTGCAATATCA	TCTCTTGTGACGTCCTTGATGCTGAAAAAANNNNNNNNNNNNNNNNNNNN
ss538946822	A/G	0.095	GQ02807_O03	LG07	6.5	TTTTCAATTTGTAGATTATGAAATATTATTCACAGGTTGGCAGGCTTTAC	CAGTTATCGTTTGGCCTCGCCGTGTATCATAGTTAGAGCACATTCATGTG
ss538946825	A/C	0.384	GQ02808_B04	LG08	80.1	ATTTACATTTGCGATAGTCATTGTTATAGTTCGAGGGACTCTTTCCTCTT	TGATTGTTAGAAATGTTAATGTTCTGNTACAGAAGTCTCTAATCATTTAT
ss538946827	T/C	0.252	GQ02808_B24	LG05	18.0	CACATAAAAAGAGCCTTGACTGTTTTTGGTTTTGATGATGCTCCTCATGG	CATGCAGAGATTGTCTTTGAAAATGTGCGGGTTCCTATAAAAAATGTCAT
ss538946828	T/G	0.117	GQ02808_C08	LG10	114.1	GAACTCTCTCATTCTGCGAATGCAGGACTTGACAGTGCGGTGAAGCTCCT	GAACCCATCAAAGAACAGTTCCCCATTCTTAGCTATGCAGACTTTTATCA
ss538946829	T/C	0.042	GQ02808_C10	LG02	40.2	NNNNNNNNNNNNNNNNNNNNNNNNNNNNNNNNNNNAACGAGATCAATCTG	GCTAAAGCCAGATCTGCTCTCCATGTCAAGGGCACCGAAGGTAGCAGGGC
ss538946830	A/G	0.233	GQ02808_D05	LG09	140.9	TGCACGAGCAAATGCAGACAAAACTGAAGGTTCAAAGGACGAAAGGTCAC	CCTTGAAGAAAATATCAGAGCAGAGAAGTTGAAGGCACTTGATTTGAAAC
ss538946831	T/C	0.120	GQ02808_D07	LG04	125.6	NNNNNNNNNNNNNNNNNNNNNNNNNNNNNNNNNNNAGAGAAGGTTATAGC	GAAGGAGAAGGAGGAGGTTATACCAGGCGAACCGGAACCAGAGCTTCAAC
ss538946833	A/C	0.344	GQ02808_F05	LG08	77.6	GGTGGATATTCGAAGGAACAGAAACAGATTTTACCGGAAAAGATCGAAAA	GCACATGCTGAAAAGCTGAAATCAACGGAATTGGAATGGTCTAGTGACAA
ss538946836	A/G	0.102	GQ02808_G06	LG04	7.2	AAGTCAAATGATCGGTGCCTGTTGATCATTTTACTGGAAGTCTGGTATGT	GTTTTTGGGTATGTTATAAATCAGGGCAGTTTCTAGGGTTTTAAAATATT
ss538946837	A/G	0.102	GQ02808_G13	LG10	76.9	AGTATCTCATTTCCTGAGTTTTTAGAAATGTTTGATGATCCAGACTGGGG	TTCGGCATCATGAACACCCTAGTAAAGCTTGAGGCAGGTGATAGGGTGCG
ss538946839	T/G	0.223	GQ02808_G21	LG01	71.7	ATTTCAGCACAGTTTGATGTTCCCAAAATGGCAGTTGGGTGGCAGGCTTC	TCAGTCTTGCCTCGTGATTCTGATAACATCCAACCTGCCACATGCACAGC
ss538946840	A/G	0.099	GQ02808_G22	LG06	132.9	ACCATCCCCATAGTGGAAGATGACCGATGGTCAAAAGGCATTGCAGTTGC	TCTGTAACATTGTCACCAATTCTTTTGGCTCTGCTCTGGAATATGCAAGA
ss538946841	A/G	0.116	GQ02808_H08	LG10	39.2	ATCTATGAAAATATCAACATCCAACCCCGAAAGTGCTTTGCAACTCAACT	ATGCATTGATTTTGTTACCTAAGCCAGAGCAGATATGCTGTATAGAGGTG
ss538946844	A/G	0.198	GQ02808_H16	LG09	143.9	AAAAATCATGAAAGAAAATTGGTAATGTAATAGTTAGGTGTGACTTCGAA	TCTTTAGGTTCCTCGTATTGAAGGTTTGAGTTGGCTTCATGGTTGTTTGT
ss538946846	A/G	0.478	GQ02808_H24	LG05	71.8	TGAAGAGCTACTCCACCTGCTGGAGGACATGGATCCCAATGATGAGAAAA	CTTGGAGGATTCGGAAGAGCTTGTTAATGGAGTCATTAGAAGCCTAGAAG
ss538946848	T/C	0.431	GQ02808_I14	LG11	62.6	TTGGAATTGGGATGGGACAAGTACTTTGTTCTGTTGCTCTCTTGCTTTGC	TTCTAGTAGGAAAGATGAAATTTCTGTTCAAGGTGCCTGCCTGATCTATT
ss538946850	T/C	0.439	GQ02808_J19	LG12	29.0	AAGATCTTAGAAATGGTGAAGAATGATGGGCCTCTTGAGGGCCTTAAAGT	TGTGATGCAGGCTGTGGGACTGGAAGCTTATCGATTCCTTTGGCAATGGA
ss538946854	T/C	0.098	GQ02808_K16	LG06	50.1	CCGCGCTTCCGACATTTTATTCTATCACTCCCATGTATTAACTGGTATAC	TTTCCCATGTTATTTGAAGGAAAGAGTGGAATGGTAGAATAATCCACTAC
ss538946859	A/C	0.037	GQ02808_N08	LG02	119.4	GTTTTTGTTATGATTATTTTCCAGGGATTAAGTGCTTTGCTAACTTTGTG	ATGCCTCGGCAGGAAATATTTGGACAGAAATGGCTACTGTAGCTTCTGCG
ss538946864	T/C	0.163	GQ02808_O07	LG02	150.5	TGTGGTGGTGGCGGAGATGGCGGAGCTACGGGTGCCGAGTCCAGGGATTG	TATTTAAAAATGTATGCCGAAAAAAAACCAGACAAAGTTGATCCAAATGA
ss538946865	T/C	0.026	GQ02808_O10	LG11	74.4	ACTCTTGGTGCAAGTTCTCTTTGTTCATTCAAAAAGTTTAAGAATGATAT	GAGATTTCAGATGGAGCAGCCAAGAGAAGAACTTCCCGAGAGGAGATTGA
ss538946869	A/G	0.073	GQ02808_P23	LG07	25.2	AGAAATTTGTATATCCCAGATGATCCTTGTCAAACATTGTTCATTTATCC	ACATCTAATTCGTTATCAAACAACTTGGCCTGGCTTTGCTCGGGCTTCTG
ss538946870	A/G	0.130	GQ02809_A06	LG12	7.4	TATTAGTACCAAGTCAACTCCAAATCGGAAAGCCAAAAATAAAGTGGGAC	AGGTAGAAGAGATCACTCACAGAAGCAGCGCAATGATGAGATGCATGGTA
ss538946875	T/C	0.081	GQ02809_C06	LG02	142.6	CAAATTATTATGGTTATATTGTGAATAGGTGGCCCATAAGTAGTTTTAAA	TCTAGCGTGAGTGGACTTAAGAAGCCATCTTTAAGTGGGATTATAGTGAA
ss538946876	T/C	0.071	GQ02809_C21	LG01	146.1	CCTGGAACTGGTTTATTCTATGGTCCTAGGTACCAAACAGATGGAATGAA	CCTAGTATGCAGGGGCCACTGGCTTCATATTTATCTCGATCTACTTCTAT
ss538946877	T/C	0.129	GQ02809_D01	LG01	165.0	GTGTCGAGTATTGTAAGAAACCAGAGATTACCGAGAACAGGAGAGATTAT	CCTTGTAATCCCATGCTTGAAACATTGAGAGAAACCACTCTCTGACTGCG
ss538946880	A/C	0.281	GQ02809_F01	LG06	1.2	TTTTCGGAGCCAGCATCTTGGTTTCGGGCAAGGGTTGCATATGCTCACAC	ACTGCTGTCTGGTCCATGGTTGGTCATATTGTTGGTTTGGGGGATAGACA
ss538946882	A/G	0.161	GQ02809_F16	LG11	96.6	GTATGGGGATGGATGGGAGATAATAGAGCACCCATGCAACTATGGTTTGA	CTAATGGGTCCCTGTTGTGAACAAATTTTATTGTATTGCTATATTTTTTT
ss538946884	A/G	0.203	GQ02809_G13	LG01	110.9	TGGGCTGCCAACAATAAAGAACATGCTCTTTCCTTGGAATATATGGATGG	AATGGATTGGAGTTGCCCTCTGATACAGAGACCAGGTCCAAACAGGATGC
ss538946885	T/G	0.116	GQ02809_H18	LG11	107.0	ATTTGCTCCGAATTCTTTTATGCCTTAGTACATACATTGTGAACAAGCTA	AAGAGGCATTGTTGTTGGATGTAGCTTCCGAGGAAATCAACCATATCTAC
ss538946887	A/C	0.249	GQ02809_I23	LG10	88.1	TTCTTTTACATGGCTGATGAAGGAGGACACACTCTAAAGTTAGGAAAACG	GGGTCAACATTTGGCAGCAAGATTCCTCTTGTCTCGGGATATCGGGAAGA
ss538946890	T/C	0.083	GQ02809_K13	LG11	62.6	GAGGTTACACAGTGCCCGATCATTTGGATGAAGAAGAGCTAATGGGAGAG	TGGGTGGTTTGGAGCAAGACATGGTATCTGAAATTCATGAGGATCAAATG
ss538946892	A/C	0.223	GQ02809_L11	LG12	113.7	AACATGAAGCTGCAGAGAGGACAAAACTAACTATGGGTTACTGCTGTCCC	TTGGAGAAAGAATTTTATATAAATGGCTGAAGGGATGAAGTTATGGAATG
ss538946893	A/G	0.289	GQ02809_L21	LG01	106.4	ATTATACTTTCATCTTTTACTGGTTCTGGCATAGCGATGAGCATGAATTC	TTGCTTTTAGAATACTTAACACGGCGAGCAAGGGTTATGAGGATATCAAA
ss538946895	A/G	0.357	GQ02809_M05	LG02	59.1	TTCTGCAACCAAGGAAAATATCCAGTCGGTAACTGTGGCGGAACAGAAGA	AAGTGACAAAATTTTAGAAGTAAAGGAAGAATCCAGCCAAAGGAGAAAAC
ss538946896	T/C	0.000	GQ02809_M09	LG11	87.4	TTCAATTATGGTGCAGGTCATGTCAATCCGAATGTGGCCGGAAATCCTGG	CTGGTCTATGATCTATCAATCAAAGACTACTACAGATTCTTCTGCAGCTT
ss538946897	T/G	0.320	GQ02809_M11	LG04	83.8	TTGACTTGGCAGGAATGCTATACTTATTTAGGGTTTCAGTCTTTATTAAG	TGTCTATTAGATTTCGTGCTGTATGTCTATTAAACTAGCCATCTAGTTAA
ss538946898	A/C	0.046	GQ02809_M15	LG03	150.2	AGGGTGTCATTTGAATTTTCACATCACCCATTATTTGCTGTTGCTGTTAT	AAGCGATCTTGATGTTCCCCAAGTGATGATGTTTGTTATTTGGGCATCTT
ss538946899	T/C	0.354	GQ02809_M24	LG12	4.4	AGCACTAGTACAAGATTAAATTCTGAGCAGATTAGCAAATTCCCATCTAC	ACAACTTCTAAGTTGACATTATTTTCAGGCTTTGTCAGTTATAAGATGGT
ss538946902	A/G	0.226	GQ02809_O23	LG03	84.5	ATCCGATTTATTTATGTGGCTTTTATTATTTACATTTTTGGGAAGTGCGA	AATGGAAAGGAAAGAAGATTGGAAATCTGTGAAAATCATGGCAATTTCTC
ss538946904	A/G	0.480	GQ02809_P14	LG11	135.3	TAATGTAATACCTCATGTCGCTTATGGCACAAAATATTGGTTTATGAATG	GGGAGTTTCCGAGAATAGTTTTCTCATTCTAGTGTTACCAGAGAAATTGG
ss538946910	A/G	0.233	GQ02810_A13	LG07	171.2	TTCGCCTTAATTATGGATGAATTCAAAAGTTTTTCCATTTTGACATATTT	TCTTTATCAAAAAATATATGTATTGCATGTATCTCTCATGTTTAGCATAG
ss538946912	A/C	0.408	GQ02810_C03	LG07	9.7	CTCTTTTTCTAGCGGGTGTTTGTTCAAATTCCCCATTCTCTGATCTACCT	CGATTCGGATTAATGGTTTCGAGGAAAAGGGGAAGTTAGAGGAGAGGAGA
ss538946914	T/C	0.244	GQ02810_D03	LG11	46.2	ATAGCTTACTCCCTTTGCCAGAAAATATGCAAGTATCTGGCAAGGCGAAT	TTGCTTCCAATGATAGAAGGAACAATAAGCAATCGAAACAAGGCCACCAA
ss538946917	A/G	0.130	GQ02810_E01	LG11	60.9	AAGTGAATTTCCATCTTTAAGGTCGACAACGTTGTCTGTATTTCCTTTAT	CAGGATTTTGGTTTTGTGCAGTCAGTGGAATCTTGCTAGTGTGACTTGTA
ss538946918	T/C	0.272	GQ02810_E09	NA	NA	TTATTTCAGGATGGAGTGACCTATGGGTTGATAGAAATGCAGCTGGCCCT	GGGATTGAACACGTGGAGCTCAGATTACATAACCATCATAGAAAATGGAT
ss538946920	A/G	0.238	GQ02810_E13	LG04	74.1	TCAAGGGGAACAGGACTTGTGAAATATGTGGTTCAATTGCTCGCAATGTT	TTGGCATAGAGGATACAGATTTCATGGACCAGTGGAATGAAGGAAGTACT
ss538946922	A/G	0.061	GQ02810_F11	LG09	135.2	GGACCAGGTTGCTCATCCGTCGGCNACGGAGCGGCTTTGGAATTAGGGCC	TTTCTGGTGGAGAAGGACACACCACACCTTCGCTTAAACAAATTTTCTTG
ss538946925	A/G	0.437	GQ02810_H12	LG05	43.4	CAAAGAGGCCATGACTTTTTCCTCGTTTCTGACATGGTAGTCTCAAAGAG	CCGTGACTTTTGCATTGTTCATTTCTGTAAGATGATGCTGATCTGGAGAC
ss538946926	A/G	0.209	GQ02810_H17	LG11	55.7	CTGTATCTGATAATGGACCCCGAACTGAAGGGCTTCTACCCTACGAGACT	GCGAAGAGGATCGCCAATCTAGCCCTTGAATGCTTCCAAGAAGATGTGGT
ss538946928	T/G	0.069	GQ02810_I18	LG07	183.4	GCCCTTCTTGGCTTCATAGAGGCCTAGGCTGTATCCATTGTATATGCGTG	TTGTCTGTAAACGAAAACTAGTATTAATATGACATCAGTTGGTGTTCAGA
ss538946929	T/C	0.089	GQ02810_J12	LG03	74.8	AATGAGCAAGAACAAGCTGTGGAGATCGAAGGAGAGGTGACTTCAGTCGG	CAGACAGGGGTGGAGATGGAAGCTATGACTGCAGTTTCTGTGGCAGGATT
ss538946930	T/C	0.066	GQ02810_J16	LG01	165.0	ACAAAGGAGGAGAATGAGGGAGATGGAGAAGATGAGGAAAATGAAGATGA	GAAGATGAAGACGTTGAAGAGACTAATGATGAGAATGGGGAAGATGCAGA
ss538946931	A/G	0.089	GQ02810_J18	LG10	81.5	ATCCATTTTCAAATCTTTCTTTTCCCACTTTGGCAGTATGGCTGAGCCGA	ATCAATAGGAGCATCAGCAGCAGAAGCATCACCTGAACAACGGTTTATAT
ss538946933	T/C	0.299	GQ02810_J24	LG04	133.1	AAAGGGGGGAAGCGGCCACCGCTAAGAAACAGGAAACCGTGGTTCAAAAC	CTGCACCGCCTCAGTCCGTGGTTGCGTCCACTGGCAAATCTGCCGAAAGT
ss538946934	T/C	0.134	GQ02810_K01	LG05	146.1	TTAGCTTTGTCTTCTGTGGTGATTATTATAATGCTGCTCTCAATATTGTA	TTGTGCTTCATACGAAAGCACAGAAACGACTATGACTTCGATCTTGGCCT
ss538946937	T/G	0.208	GQ02810_L02	LG06	81.7	TTCGTGGATTTCACTCTTAGCCCTTTTTACATGGAAACATACGGCAGGCT	CTCAATTCCAAAACCGCATTCATGGACAGACTGCGTAATCTTGTTGCAGA
ss538946938	A/G	0.263	GQ02810_L17	LG11	65.0	ATATACTTGATCATTCTGTTCAAATTTGGGGTTCCCATGTAACCCCTGTG	ATGAGAACTTGATTCCGACAGGTGAGCTTCTTCCCATTAAAGGAACTCCT
ss538946940	A/C	0.149	GQ02810_M08	LG09	58.0	TGCGAGATCATCGTCTAGAATAACTTTGACGGTTTTGTAGTGTTCCAGTG	AATTATTTACCAGTTCCCTACACTAACAAATTTTTGGAGATAACTTGCTG
ss538946941	T/C	0.289	GQ02810_N09	LG01	84.9	CCGACATTGAGTGGGAAAAAATTAAATCTTACCTTCAATGACATTATTTA	CCTGGGTATGAAAAGATTATTCCTAAGGAGGGAATGCCCATTGCAAAGGA
ss538946942	T/C	0.362	GQ02810_O16	LG11	91.7	GGATTTCATGTAGAAAACGAAGATCATGTTCATGCCTCAACAGCCAAAAA	CAGTCGCAGCAAGATAGCAGCCAAATTGCAGCAATGCTATCTCAACTTAA
ss538946945	A/G	0.446	GQ02811_B06	LG01	169.8	TACCACCTTGATGGACAGGGATAGCTTCGTACAGAACCTCTATATATATC	TCGAAGAAGATGCGACATGTTTAGGCGACTGGTGTTCCATTGACTGTCAC
ss538946946	T/C	0.453	GQ02811_C05	LG10	11.8	GAGGCGAGATTCGCTTCAATTGCCACGCCGTCAATTCTTGATTCAACTAG	AATGCCTCGGAATAGATTTTAGGCCCCACAGTCCTTGTATTAATAACTGG
ss538946948	A/G	0.000	GQ02811_D04	NA	NA	AGCTCTATCGGCAATTTAGAACCGTTGAAGGTCTTGAATTTATCAGAGAC	AAGATAAAGAAGCTGCCTAAGTCCTTGACTTGTCTCCGAAGACTCTAGCC
ss538946949	T/C	0.474	GQ02811_D11	LG12	70.0	AATGCCATACGGTTGACAAGGGTGCCGGACACAAACAAGGGCCAAATCTG	ATGGGCTCTTTGGCAGACAATCTGGCACAACAGCAGGATATTCTTATTCT
ss538946950	T/C	0.059	GQ02811_D18	LG06	136.3	GTGATTTCGACCGCTCCCTGACAATTTTTCATTGAATATGTTTTGAAATG	AACCCTTTGAGAGAGATGCGTGTAATGGAATGACAAAGTGAAGGAAGGCT
ss538946953	A/G	0.000	GQ02811_F09	LG06	120.1	GAGATACGCAATGGGCAGTGGAAAGATCTGGTCTATTATAAATAGGTTAA	AAGATGTATGAACTCTTCGTGCTTTGTGAGGTGGAAATAGCACTCATTAT
ss538946955	A/G	0.081	GQ02811_G06	LG10	62.4	GTAAATTCCTGTGAATGGATACTATCTTAATGAATTGCGATGTACCAGAC	CTACTCTTGTTTGATTGTCAGAAATGAGAATATTTGTGGAATGATCGAGA
ss538946956	T/C	0.034	GQ02811_G14	LG04	92.8	GGTGTTTTGTATAATTTATCTCGGGAATACGATAAAGCAATTCGTGCTTT	CAGACTGCACTTAAGCTGAAGCCTCGTGATTACTCTCTATGGAACAAACT
ss538946957	T/C	0.021	GQ02811_H24	LG07	107.1	TCCAATATAGACACAACCAATAAGTGCACTCTGATTCATTTCTTTCCTTG	GTGGTTACCATAATACAGGATTAAGAAAGAGAAGCTGTGTCCTATTAGTT
ss538946960	A/G	0.127	GQ02811_J05	LG08	135.3	TGCACCTAACATATTGTCTGTTCAGAGGTTTCTCAGCATGCTAAGAGATT	AAGTTTGCATTTGTTTGTCAACATTGAATGGGCACTAAGGTATTGATGCT
ss538946961	T/C	0.304	GQ02811_J12	LG10	53.8	CAATTCAATCACAAAAATGGTCTGAATTTGGTTGCAAGAGCACACCAGCT	GTTATGGAGGGTTTTAATTGGTGTCAGGGTAACAATGTTGTCACAGTTTT
ss538946963	A/G	0.089	GQ02811_K04	LG12	66.5	ATCCGTCAGAGATAGGTAAGAATAAGCATCCCCATCTGTCCCTTTGCTCA	ATGTTGGCTCCGCGCTCCAGGGCCTTAATTCATTGATCAAGACACGCAAG
ss538946964	A/C	0.428	GQ02811_K10	LG10	71.1	GGTCTACTTGCTCGGAACAAAAAATCTATGAGACCCATGGAATTGCCAAC	TATGTTCCTCCGAAGGCAGTAGAGAGCACTCTACCCTCAGCTGGACAACC
ss538946969	A/G	0.132	GQ02811_M10	NA	NA	ACCTGGACCTGTATTTGTGCAAGAAATTGGAAAGATTGCCAAATTCTTTC	GGAGTTGCAATAGGATTAAATATCTTAATTCGTCCTGTTGCTCTAATTTA
ss538946971	T/C	0.271	GQ02811_N01	LG10	41.8	CAGGTTACTAACAATCCAGAGAATGATGGATGCATAAATGCTGTTTTACT	GTGTAATTTTGATGCATTCTTTTGTGGGAGAGATAGCTGTGTAACACTCG
ss538946973	A/G	0.143	GQ02811_N24	LG03	121.1	AGCAAATAGTGGCAGGACATTATCACCTAAAGGTAAATTGATGCAACGCC	TAGGGACCATTTGGCTTGCCCCACACCCACAAAATAAGATTCTATGGTCC
ss538946974	A/G	0.174	GQ02811_O06	LG09	62.7	CAGAGGAGAGTGATGCTGATGACTTTGAGCAAGAGACTGGCTGAATGTTT	CCATTTGTCATGGCACGTCTTTGCTGATCTTTGTGAATTTTAAGGTATTC
ss538946976	A/G	0.489	GQ02812_A08	LG10	117.8	ACCATGGACTTTTTGATACACACTGCGGGGCTTCCGAAAAATTTCATGTT	ACTTATCCAGCGCTCTTCACTTACAGCTTAGAGAGTAGGATCAAGCCTCG
ss538946977	A/C	0.107	GQ02812_A09	LG12	112.3	TGGAAGTTCTTCTCAAGCATGTCTTACAGAGATGCATGGAACATGCTTTC	AAATATATGTATTTCACCAGGAATTTCAGATATTCAAGGATCGTGTGCAT
ss538946979	A/G	0.386	GQ02812_B02	LG05	101.6	TGATTACATGTGAATTTCTTTTTGGATGAGTTCCATCCTATTCCATTATA	TATTTGTATAGAAAATTTTATCCTTAATATGTATGGCAGATAAAATTGAT
ss538946980	T/G	0.174	GQ02812_B05	LG02	70.5	TCAAAAGAACGAGGTCTTTAGGGCAAGCAAAGGAATGGAGAAACAATTGA	TACAAGTTTTGCAGCGGTGGCTTTAGAAATTGGACTGCTCTGTGTTGTTT
ss538946982	T/C	0.150	GQ02812_C04	LG12	6.7	CGGGATGAAGATTGGGGCAGCAGTTTCCTGTACATGCCTGGGATGCAGAA	GTTACCCGGCTGCTGATTGAGAGGAATCCATGGGATGAGAAAGAGATGGG
ss538946983	T/C	0.175	GQ02812_D14	LG09	102.4	NNNNNNNNNNNNNNNNNNNNNNNNNNNNNNNNNNNATAACAATTTTGCAA	AAGGATTGGCTTCTCTCGATTCAGTGTCAATTGTTGGTGACTCTTCGGCC
ss538946984	T/G	0.110	GQ02812_D15	LG11	37.2	TTCTGTCATTCTCCAGTCTTGAAAAAATCTGAGTTTTTCGAAACGAAGCT	TCTGAACGCTGGTCTTCGGATAAGCGGCCATGTGAAGTCAAACTAACAAG
ss538946986	T/C	0.216	GQ02812_E06	LG02	31.3	AGTATTCATTTGAATCATGAAAGTGAACGACAGCTGGGGCTGCACCTCAT	CAGTTTTCAGAGATTGTTGAAGATGCTTGCACAGACCTTTTGCCAAATAC
ss538946991	A/G	0.295	GQ02812_G02	LG12	123.9	NNNNNNNNNNNNNNNNNNNNNNNNNNNNNNNNNNNNNNNNNCATGGCAAC	CTATCTATTGTAGCTTGCCATAATGTGATTGGTGTGTCCCAAGCCCACTC
ss538946992	T/C	0.403	GQ02812_G08	LG03	60.4	GGAGTTTTCCTTGATTTGCATTTTATTAACAAACCTGAGCTTTACGTAAA	GCTTTTCAAGCTCCTTCAAAGTTTGACAGTGAAGGTAATGTCATTGATAA
ss538946993	A/G	0.496	GQ02812_G23	LG06	0.8	AGGGGCTGGATGCCTGACAGAAGCAGCACAAGTAACACTTGTTGTGAAAA	CGCATGAATAAGTGCAATTCTAATCTCCGAAAGGCCAGGATTTGCAAAGT
ss538947001	T/C	0.101	GQ02812_M03	LG03	77.4	GATACTCTGCCGGCTCTCTATTTCTATTATGCGGTTAACAAGCACTACAA	GACTCTAAATTCAAGTCCTCGCCTTCGCCTTCACCGCCTTCTTCTTCTTC
ss538947002	T/C	0.483	GQ02812_N04	LG12	66.7	AGGGCAACTGAAATTTTGGATGTGCACTTGGTAAGAGTTCCGGGAATAGA	ATGGTGGCGGAAAAGTTGTTTGAATTGGCATTTCAATGTTCTGCTCCAAT
ss538947005	T/C	0.266	GQ02812_O16	LG02	136.7	GAAGAGACACGGCTGTTTGGAAAACCTAGTAGGCGGGATATTGTTTCGGC	GCAAGTGAGTCTCGTCTGTCCTTTGCAAGAATGAAAGGAGACGGAGAGAA
ss538947006	A/G	0.077	GQ02812_P05	LG01	144.9	GAGAAGGACCACGTCTCCATGAAACAGGAGCTCGTCAAGTCTACTTCCAC	CACAAGTTCTTGCATTCATTTTCCAAGAAGCTGGGAAAACTGTGTCGACC
ss538947008	A/C	0.334	GQ02812_P16	LG02	155.9	NNNNNNNNNNNNNNNNNNATACTCATGGAGCTTCTTTAATAATTTATGTT	CTGGCCCATACAGGCACTCAATTGAGGGTTTCCACATCTTAAACCTCCGG
ss538947009	T/G	0.078	GQ02812_P22	LG01	42.9	TGACATCGTTTCCAATTCAAACATGGCTGTTGAGGACACGAGGATAGCCA	ACATCAGCAGAACACTGGTGAGGCTTTATGTTCAGCTTTCTCTACACAGA
ss538947010	T/C	0.037	GQ02813_A11	LG12	28.1	AGGAAGCAATATCTGATATAGATGATGACGAGGAAGCACTGGATGAGTAT	CACCATTGAAATTAGAGAACTGGCAACTTCAGAAGTTGGCTGCAGCTTTG
ss538947012	A/G	0.328	GQ02813_B07	LG04	60.2	TTTGGCATCAAGTTCTTTGAGACTAGTGCAAAAACGAACTTGAATGTTGA	CAGGTTTTCTTTACTATTGGAAGGGATATAAAGCGAAGGCTTGAAGAGAG
ss538947014	T/C	0.059	GQ02813_C16	LG05	115.5	GGAGACAAAGCATTGCCTGGAAACAAGGGAGTGGCTGGAACAGCAAGGCC	GAGGACAAATCTTCTTGATGAGTGCTCAGGAAGGTAATATTCTTTTTATG
ss538947016	A/C	0.408	GQ02813_D19	LG07	96.7	TATCATGGGGTTTGCCAGATTTATATGATACAATGCCAATTTATCTTCAT	TTATCCCTCATCAAGGGAACTGATTGTTAAATTTCATAATTTTCTTGGCA
ss538947019	T/C	0.146	GQ02813_E14	LG01	23.8	CCACTGAAAAACGAAGAGAGTTCAAGTGCATCTATCTCGGCATCCTCTCC	GTAAATCATTCGTCTTATCATGCGAATGCTAGTGCTAATGGCAATAGTAA
ss538947020	T/C	0.068	GQ02813_E19	LG03	32.7	TAAGTGGCCCTCCCAAGCCACCGTGAGAATATGGGTGCCTAATTAAGTTC	CGCTACAGGGTTGTAGAGTTTCCAAGATGTAAAAGTGCCAGTGCTGGTGG
ss538947021	T/G	0.077	GQ02813_F12	LG03	117.6	TGCGTAGAGGAAAGTGTGCAGAGGAGAGAGTCGAGGGTTTTTGAAGAGCC	ACTGATTGCATAGGCCATGAGGCGAAGGCTGTGGGGTTTCGTGCTGGAGG
ss538947023	A/G	0.115	GQ02813_G17	LG04	56.2	AAGGGAATGGCTACGAATAAGGGTCTTTCTCTTAGTCCAAGGGAGGAAGA	GAGGATGCAGATGAGTTGCGAATAGCTGTAAGTGAAGCCGTATGTGGAAG
ss538947024	A/G	0.020	GQ02813_H02	LG04	140.5	ACTCTCCTGGGATGGAAATCGCCACTAGAAGCCGTAATCAATGAGAAAGA	CCCTCTGTCTTTCGTAACAAAGAGAAAGTTCTGGTTTTATGCTCGCGCCG
ss538947025	A/C	0.203	GQ02813_I01	LG10	113.0	ATAGTTGGTTATCCAAGTAAGAAGGTGGGTCTTTTCATAAAACAGTCAAT	ATATTCCGGTCAGACTCAAATGGTGAAGACTTGGAAGGCTATGCAGGCGC
ss538947027	A/G	0.387	GQ02813_I17	LG10	73.0	TGATCAACATGACTGCAGGCTCTAATGGCTGCTTTTATTTAAATATTCAT	GCAATTCATCCCCTTCACAAACAATAACAGGCCTGCAGCTTGCAGGTGCT
ss538947029	T/G	0.422	GQ02813_J22	LG01	105.2	AATTCCCTTAGAGACATGAATACGCGATCACAACCAAGTGTGAAGTCCAT	GTGGCTTTGATAGAGTAGTACCCCCTTGTCGCAACAACTTAGTTGAATGA
ss538947031	A/G	0.044	GQ02813_K07	LG08	88.3	TCATCCATTCTGAAACAATAATTTCTGCATAGATGTAGTTAGGGTCTAGT	ATTGTTTTCATGAATTTAAAGCTGTTCGAGTCTCTTAATATGCTGCTTTT
ss538947033	T/C	0.370	GQ02813_L10	LG02	75.0	GGCTTGAGGATTGATTCATTCATCATATGTAGGAAGGCATTTGCAGGGAT	CTCTCTCTATGCAGATCTCCTGAGCCACAGTGAAAACCTGGGTGTCTGAT
ss538947035	T/C	0.395	GQ02813_M22	LG02	147.6	CGAATCATCATCGTCATCATCATCACCTTCCTCTTCTTTTATCTGCCGTC	CCCCCTTCTTGGTAGACTAGTGCATATCTTCCTCCCCTTAACCCTCTTCT
ss538947037	A/G	0.289	GQ02813_O11	LG10	77.1	CACGAAAGCGCCTGCAAATCTCTCCGGGTGACCCAGAAACACAAAGAGGA	ACATTTGAATCGGTGTGGAAAAAGATCACAGAGGGGCGTCATCCCCCGCT
ss538947041	A/G	0.213	GQ02814_D01	LG06	158.9	GGGGATCGACTGTAAAGATTTTAACGGAGGAGATACTGAATGTTTTGTAA	ATCAAAGTAGGCATATCATGGCATTCAGCCCCTCGTCGAGGGGAAGCAGT
ss538947042	T/C	0.285	GQ02814_E08	LG08	23.1	GGTTTCCAACAGTTTCATGTTTTGGAGGCAGACCGTTTCTGAGGCGAACT	ACACTGCAAGCGACAATGCAGGCGGCTTCAATGCTCAATCCCTCGTTTGT
ss538947043	T/C	0.147	GQ02814_E18	LG11	82.3	CAGAAAGATCAGTTTAGCATGCCATTATTAGATGCAGAAATGCGCAAAGT	GAGCTGGAGGAATTTGAGGAAGCAGCCAAAGAGGGCTTTGCAAGGGGATT
ss538947044	A/C	0.117	GQ02814_G18	LG07	163.8	CTAAGCTATTGCGACATCTCCACTTGTGGTTCTTATCTAGGAGAGACCAG	TTCTTTTGAAGTTTTAAAATTGGCCGAAAGCCTGCAGTTTATTTGGCAGC
ss538947046	T/C	0.205	GQ02814_H06	LG01	1.2	GGATTTGAATTTTTTTCCCTCCAAATGTCTGTCAGGTGTTAATGGACAAC	TACTGGCTTTCTGGGGGGATCTATCAGAATAAATGTACAGTGCATGGTTG
ss538947050	T/C	0.065	GQ02814_I11	LG09	57.7	GGAAATGAAAAGCACACATACCCAGTGCTTTTGGATGCTGATTGGTGCTC	GAAGGTGTTCTCAAGGATGAAGATGCCCTTTGCTTGGATGCCACACATTA
ss538947051	A/G	0.280	GQ02814_I17	NA	NA	CTTGGCTTATGCCTCATCTGTTTGGATGTGGATGGCAGTATCCATGTATT	AGACAATGGATTAATGTGTCTCTTCCTGCATTTCTGAGAGCTGAAGATTG
ss538947053	A/C	0.337	GQ02814_J20	LG07	66.2	GGGTGTGAAGGTACTGCATGTTGTCTTTCTTTGAAACTTGTTCAACAATT	CAAGGACAAAGTCAAAATCCAATTAATGCTAATGATGGTTTGGTATCTCG
ss538947054	T/C	0.145	GQ02814_L02	LG12	105.7	GTAGACAACATGAAACAGAAGGGCAGTCAATACCAGATATTAATGGAAAG	TACTCCAATCAACTGAACCTGACATTAATATTCAATCATATGAGATCTCA
ss538947055	A/G	0.052	GQ02814_N02	LG04	140.2	TATTTGAACTCGACTCTTCCGTCCACTGGAGGAGCATTACCAGTATGAAC	CCAGCATTGGGTTGCACACATATGTGAAGTTTGTTGCAAAATCTTTCGAG
ss538947057	A/G	0.358	GQ02814_N07	LG02	91.1	ATGGTCTCACAAGTTTAGGCCTCCAAGTTGAGCTAATTGATTTCAGGTTC	AAGTTATATGAAGGTCATTCAGTGTTCTCATTTTGGCATTTTGGCTGAGG
ss538947058	A/G	0.082	GQ02814_O17	LG09	125.0	GGAGGTTCAAAAGGCAGCCTAGCCAAGCATTGGTTGTGGTCAATATTCAC	CATGCTTCATTGTAGCCTTTGAACCCTCATAAGCAGTCATTGCTTCTGCA
ss538947059	A/G	0.471	GQ02814_P16	LG03	118.3	GTACAGAAAAGAATAGGGGATAAAACATTAGGGGAGTTGGCATTGGAGAA	CTTGAACTTGAGGCAGCTCATTTAGACATTGAGGCTGCAACGAGTGCACT
ss538947061	A/C	0.057	GQ02815_A04	LG11	74.6	ACGCTTTTAAGGTTATGGAAACAGAGGGGATAGAGCCTAATCTTTTAATG	TTAACTTATTGATAAATGCATTTGGAGTGGCTAGAAGACATTTGGAGGCA
ss538947063	T/C	0.467	GQ02815_A11	LG10	6.0	CTCGATAATATGTCTCATTTCGGCAGATCGGGACCTCCGGATATCAAAGA	AGTTATTCTTTGCTGGTTCTGAATATCACTTTTCGTACAACTGCAGATGA
ss538947065	A/C	0.389	GQ02815_C15	LG12	126.4	TGCAAAGTATAGATGTTTGGGCATGTAAGGTAGTGATGGCTTGTGTTGTT	ACCAAAGCCTGGATTTTATAACTTTCTACCCTTGGCTGCCGTCTCAACTG
ss538947067	T/G	0.092	GQ02815_C22	LG10	76.5	ATGCACAAAATTGCAAAACAGGTAATTATTTGCTTGCAGAGCACACTTTG	TGCCAATTGCACTGCTGGGTAGATTGGTACCGGCCAGTTGAAGTCTTTTA
ss538947068	T/C	0.068	GQ02815_D12	LG09	54.4	GAAGCAAGTTAACCATTTACATTTTTAGTTTTTCAAAGTAATATCTACCA	TTTTCTTTTGAGATTGGAGCAAGTTATGCCATTTGCCACCTATTTGTGTC
ss538947069	T/C	0.074	GQ02815_D18	LG01	4.2	ACCAGCAATAGGCATGGAGGTTCCTCAGATTCCTCAGACTCCTCAGATTC	TCAGACGAGTCAGATTCCTCAGATTTCTCAGCATGGTATAGTTACGAGGA
ss538947071	T/G	0.293	GQ02815_E04	LG06	119.3	GGAATGGATTAGCAGCATAGATACAGGGTCTCTCTCTCTTGAAAATGGGG	TGGTTTACAAGAAAATGAATTTACTAATCCTAAAGGTAAATTAGCTGGTA
ss538947072	T/C	0.469	GQ02815_E19	LG02	175.7	GGGAACGGGAAGGAGAAAACGGAGGAGAATCTCCTGAAGGCCTTCCGCTT	CTCGATAGGAATCAGACGGGAAATATCTATGTGGGAGAGCTTCGCCACCT
ss538947073	T/C	0.387	GQ02815_F22	LG03	146.0	ATAGCTTTTGGAGAGGGATCAGGACCTGAGCCCATGGTTGAGACCTGATG	GTAACAAAAAAGCCCTAGCTAATTGTGCAAATTCATTTACCAAATGATGT
ss538947074	T/C	0.071	GQ02815_F23	LG08	157.5	GCTATTATATGGGATTTGGTATACGTTCCTGAGTATGTGCAGAGGCTTCA	GAACTCAAAATGCAAGAAATCAGGGTTTCTGAATTCGTTCCGGCCTTCAT
ss538947075	A/G	0.175	GQ02815_G02	LG02	28.6	CGAGGACCTGTAGGTCGAGGAAGAAGAGAAGAGAAGGAGAATGGAGATTG	GGGTGCTAAGAATTCCAAAACATGCAAGCGCTGCAAGACTTTATATGATC
ss538947076	T/G	0.104	GQ02815_G03	LG09	112.9	GGATACAGAGAGTACCATCTGGGGGATTACTCACACTGGCTGCAGAAACG	GTCCAGAACGGCGATAACTGGAGAAGAATAGAGAGCTGCATCCGTGACGC
ss538947077	A/G	0.068	GQ02815_G08	LG08	49.4	AAGGGAAGCTTAGTTGAGGCCAGAGAGGGAGATTTCAGTGAAAGGAATGA	GAATCTGGGATGAAGTCAGGGAAGATGGATGGCTACTAAGAAAACCCAAA
ss538947080	A/G	0.172	GQ02815_I13	NA	NA	TCTTATCACTAGCAGACGCCAGAAGAACTTCTGGCTACTGGCTTGAGACC	AATTCCCCACAGTTACTGTTATTGTTAACCGTTACTGAGCATAGGATATG
ss538947082	T/G	0.215	GQ02815_K15	LG06	15.9	AGGTTGCATGTCCAGCATTAATTTTTTGACTTAATAATCAAACACAGTTT	TAGCTTGCTGCAGTAAATCGATTATGAACAAGTTGCAAATTTATGTAGCA
ss538947084	T/C	0.333	GQ02815_L17	LG11	61.2	ATCAACTGGAGATTTCCAATGGGTGTGACGCGGAAGAGATAGCAAAGAAT	TGTGCTTTAGGCAGCAACGGATTTGCGATCAATGTTACCCTCAGTCGACC
ss538947085	A/G	0.161	GQ02815_M01	LG11	45.1	CTGTCTGAATTAGGGCACCAAACCNAAGCAGCCGCAGCCGCAACCGCGAG	AGAGTTATTGCCTCTAGGAAGGGTGTGCGCTACGGAGAATGCCGAAAGAA
ss538947087	T/C	0.073	GQ02815_M11	LG09	6.3	ACTGATGAACCTGATGCACGGGGAAGCCATTGCTGGACCTTGGAGAGACT	TATGCTTGGGAGAAGAGGCTCTATGAGGAAGTTAGGAGTGGAGAATCTGC
ss538947090	T/C	0.344	GQ02815_O04	LG12	69.1	TGAAAAGACGCGAATCCTTCGGTCTAGAAATGAATGAATTACCAGGTTGT	AATGAATCCGATTGGGGTTTGATTCAATAAAAGGAGAATAAAATAAATTC
ss538947092	A/G	0.046	GQ02815_O23	LG11	75.4	AAGAGAGGCTGATGTATACACTGCAGTATATACTCCCAGAGAAAGAGACA	ATTTGAAGGAAAAATAAGAGCTGTGGTCCAATCTCTCATAGATAATGGTA
ss538947093	A/G	0.391	GQ02815_P12	LG04	140.6	ATCAGATTTATTTGAGGAAAACTAATTAGTCAGCTAATACAATGGTTGAT	GATGTTTGAAGTGGGTTGGATCATTTTGTAATTTAATGCAAATCAGGATT
ss538947095	A/G	0.222	GQ02815_P16	LG07	4.1	CACCTTGTTTTCCAAAAGCATTGCATCATTTCAGCTGCTCTTGAATATTT	GCAAAAGATGATGGGAGTGATTAATACCATCCTTTTGAGTGAAAAGGATT
ss538947098	T/C	0.068	GQ02816_A23	LG07	192.5	AAAAGATCTTTTCGCGATCCTTCTTGTTGTATAATCTTGGATTTCGTATA	TACAATGGCGGTGACATTATATAGATTTTAGGGTTACTTGTAAATTTCTT
ss538947103	T/C	0.026	GQ02816_C17	LG07	26.2	ACAATGTGTTTCAAATTTCAAAATCATATTTTTGTTAGGCTATATGTTAC	CTGCTTACTGAGTCTAGGGGCAGATGGTGCATATTGCATGGAATGCATAG
ss538947105	A/G	0.445	GQ02816_D11	LG11	62.1	GTGTCTCGTTGAAGTAAATTCACGCACGTTGGAATTTGGTGGCTTCCACT	ATAACATGCTCTTCACTTTTGAATGAAACACAGTACCACCTTACATCGCC
ss538947108	T/C	0.110	GQ02816_E11	LG07	99.5	TCCGCCAGGGATCTGAAGCTTGAGCAGCAAGCCGGTACGCTTGATCTGGA	CTCAAATTGTACTCCAGGGTTCGATTCAAGGTGGGCAGCTGGAAATCAAA
ss538947110	T/C	0.034	GQ02816_F10	LG03	160.8	AAGCAGACTAACATATTCGGCATGAAGAAACAAGCGAGCAATGCTAATGA	GCATTGGATGATCCTGCTTTAGATTATGAATTGTTAGCACTTATTTTATC
ss538947111	T/C	0.197	GQ02816_F18	LG09	38.8	TTTGAGAAGGCTGCCAATGCCTATAAGCTTGGAAAATGCTGGGACAAGGC	GGATCAGCATGCATTAAGCGTGCTAACTGTCATTTAAAGCTGGAGAGCAA
ss538947114	T/C	0.279	GQ02816_H18	LG06	81.8	ATTGTCTCTGCGTATAAAAGGACCAAGAGCAGGGTGATTCTATTGGATTA	GATGGTACTATGATGCCGCGGACTTCTATTAACAAAACTCCCAGCCCTGA
ss538947116	T/C	0.250	GQ02816_I04	LG03	58.1	TCGCAATATTCTTGGTTTAGGGCTTCTGTCTTGTCATAGTCCATATTGCA	TTGTTGCTTCTTTATTGCTCTTCCTTTTCCTTAAAGTTGCTTTGGCACTC
ss538947117	A/C	0.252	GQ02816_J10	LG03	78.3	CACTCCTGTACTACTGCATTGGAATTTTCTAGATATGCCTTTGTTCTTAT	GATATGTCAGAATCTTAGGGTATTGCTAAGCAATTGGTGCCAGGCAAGCT
ss538947118	T/C	0.219	GQ02816_J19	LG10	121.3	TTTTCTTGTTGCCTCTTTTGGTGTAAAACAAAAATCCACGTAATGTCTGA	ACACAAGATTTCTCAGGCCTTCCGACTTCAATATATGTTGATATTTTTCA
ss538947119	A/G	0.445	GQ02816_K13	LG12	117.6	ATGTTGGATTCACCAATTAACCCAGGTCACTATTATCGTGCGATGTGGGG	CTTTCCTTTAAATGTATGTTACATCATCAAATTTCTATTGGCGAACAAAG
ss538947120	T/C	0.471	GQ02816_K17	LG04	121.8	TCATCATAATGGGGATATCCGATTATTTTGATTGAAATATTTATAAACTA	GTTTATGAGAGTTAATATATTTAACTGCGTTTCTAGTTAAAAAANNNNNN
ss538947121	A/G	0.495	GQ02816_L02	LG01	38.7	ATACTGGGCAGAGAGGCTGATTTTGAGGAGGCACTACAAAACGGTGATGG	AAGATATCCAAGAGTGGTCTCATTAGTGTAAAAGCAGGAGTTAGGGAGAA
ss538947123	A/G	0.207	GQ02816_L05	LG08	24.0	TGTCATGCATTTGAGTATTCTTGTATCATTCTTCTGCCAGCAGAGTTGCA	TCACTTTGCACTGCTTAAAATATTGATCTGTATTGGAGAGCATGCAAGAT
ss538947124	T/C	0.270	GQ02816_L06	LG10	45.9	TATCAAACAGGCCCCTTTATCATAATGTTCTTTGGAACTTAGCTTGGAGT	GGATGTTGAAGCAAATATGAGTCAGCTGCATTCCAATTTATCTATGTTGA
ss538947129	A/G	0.137	GQ02816_N21	LG03	79.1	TTTGACCCAGAAACCCTAGTCTGGACGCTGGTTCCAAATATGTGGCCTCC	GATTTTTGGCCTGCCGTAAATGGTGGTTTATTGAAACCCATTGTTGCAGT
ss538947130	T/C	0.246	GQ02816_O09	NA	NA	ATGGGAAAGGTTGTAGACATGACAAAACTGACTGAACTTGCTTCAATTGG	TATGAGAGACCTTTAGCAGCAGAAGCACTCCGGAGGAATGAGAATGATTT
ss538947133	A/G	0.113	GQ02816_O20	LG09	90.4	TGGAAGCCTGTGAACGGCCGTAACCAGACTTTGCTGACGATTGAGCGTGG	CGGTTCGTGGAGGTGGCTGGCGGTACTACTGCTGAATGCGCGGCCGTTTG
ss538947135	T/C	0.249	GQ02816_P02	LG03	158.0	AAAGGAGCTCAGCTAGAAGCTGCACCAAATGAGATATTTTATTCATTCCA	AAGGATGAAATATCTGCCAAATCCTTGCTTCATCCATGTAAAATTGCATT
ss538947137	T/C	0.454	GQ02816_P11	LG03	153.9	ATGTTGACACCGATGATAGGTGGACAAGAATTAAAGCTACCTCCTACTTT	AGACCACAACAAGCTCCAACACATCAGATTGGTTATGGGATTGAAGATGG
ss538947138	T/C	0.152	GQ02817_A04	LG03	118.7	GATAGGCTTATGTTTTCAAGAGCAGATACGTTCTTGCAACTCTGTTTCTA	GGGCGAAAACACCTTGTCTTCACACGAAATGATTCTTGATGAAATTGCTC
ss538947143	A/G	0.038	GQ02817_C04	LG08	89.4	CAAGGATTTGTAGTTGAGATAGGCATGTAATTCATTCACTGATTGGTTAG	TTGTTGTAGAATGGTAGATTGATGGGAGTTTAGCTGCATCGATCTTTGGC
ss538947144	A/G	0.214	GQ02817_D02	NA	NA	GAAATGTGGCCTGGAGTAAAACGTCTAAGGGACTGGCATGAGTATCCTCA	TGGAAACCTGAGAACCTTGCTCGTGCAGTTCCAAATCTATCACCTAGTGG
ss538947146	A/G	0.289	GQ02817_D19	LG11	101.0	AAGAAGGGAAGAAAGCTCAAAACCATATGGCTTATTTTGATTATTGTTGG	AGCGTCCTTGGCTTGTTGATGATCATTTGTTTAGTTCTTCTCTTCTGTTT
ss538947147	T/C	0.096	GQ02817_E20	LG05	5.4	CTTCTCAACGACAATCTGTGGGGAGGTAAATGCAATCTTTCAGGGAACTA	TCTCAATTCTGGTGGTCCGCCTCACATTTTCGCATTGTCCATGGATACAA
ss538947148	A/C	0.060	GQ02817_F04	LG08	77.9	TGGCCCTCTCAAAATCCGCCTGCCATCTCGTTCATTACCTCCCCACAAAA	AAATTATCGGTACCTTCGTACTCCCCGAAGCTTCTATGGCGGGAAACACC
ss538947149	A/C	0.403	GQ02817_G02	LG01	32.2	CAGCCATCTATTCGTCTTCAGAAATTTTCAGAAGAAATTCGGGTAGTCAA	GATTTGTTTGAAGTTATGGAAGGATTGCTACCTTATGTTTACCGTGCGAT
ss538947150	A/G	0.393	GQ02817_G13	LG08	21.0	ATTCCATATTGATAAAGGAGATATTCAGAGTATTATGGATCCAGCTCTGG	AACAAATTTCAATATCCAGTCTGTATGGAAAATTGCAGAGAAAGCTATGT
ss538947151	T/C	0.139	GQ02817_H13	LG12	54.1	CATTAGATCACAATAGAGTTATGGAAGCGAACAGGTTGCTACCGCTGTTG	TAACATTCGTTGTTCTAATTTCCACCGTCATGGCGAACGTTCGACACGAA
ss538947153	T/C	0.102	GQ02817_I02	LG02	45.9	CAAAAACCGATGAAGCGTAGCGATTTGTTTCCAGCATAAATCCTCTACGA	TGCAAATATTGGGAGAAATTTTGGTCAGTGTTTCGCCGGCCCGGTGGCCG
ss538947154	T/C	0.026	GQ02817_I19	LG09	57.6	CATCGTCTAGCAGCATGTCGCACTATGTTACAGAAATATGGACTGGAAGA	TATTGCCGGCTTTTTGTTGCTGATGGGACTTCATTTTGCCTTTTACCCCA
ss538947156	A/C	0.486	GQ02817_J07	LG04	141.2	ATATTGAGTTGATGAGATTCAAAAACATTGAAGAGGAACTAGTGAGCATG	TTCAGATTGCTTTGCTCTGTGCCTCACAATCTCCTCAGCAACGCCCCAAA
ss538947157	T/C	0.111	GQ02817_J10	LG07	10.1	TTAGACCCGCGTGCCAGTATTTAGAGGAAGATTGATGCCATTATCCGTTT	TTGGCCATAGAAGCTCACGAGTATTCCTCTGATGGGAGACCGGCTGAATA
ss538947161	A/G	0.197	GQ02817_K02	LG02	144.9	GAATGTAGATTTTCACAGTTCATCATAGTAGTGGTAGAATTTCTGGATTT	TACTATGTTTTGTTTTGAAATGTTCCTAACTTTCGAGTGGACACTGCACC
ss538947162	T/G	0.084	GQ02817_K24	LG09	22.6	TGGGAATCCATGATCATGAGACTCATGGCAGGCCAAGCAAGAGACCAAGA	CCGACATGGCTGTGGGTCAGAATATAGAGGTCACAGGTTCTAATCTGAAA
ss538947166	T/C	0.260	GQ02817_M03	LG08	22.9	GAAACATCCAATATGTCGAATATTCATGGGATGTATTTTGCAAGAAACAC	GCCCTGGACTTTTGTTGGCCTTCTTAAGCATGTGTCCCGTAATTAGAACT
ss538947168	A/G	0.358	GQ02817_N01	LG10	36.6	AAAGTACGTCCTTCGGTGTTAATTATTTCAACAGATCCTGCCCACAACTT	AGCGATTCATTTCAACAGAAGTTCACCAAAACTCCCACTCTAGTGCAGGG
ss538947169	A/G	0.298	GQ02817_N02	LG10	117.8	CTTTATCTCTTTTCCTTTGCGTTCTCTAACTGTCTTGTTCTCTCTCAATA	GGATATCCTGGATCCTCATCAATAATGATTGGGATTATATTGTCTATAAT
ss538947170	A/G	0.200	GQ02817_N05	LG06	44.8	GCTGCAAAAATTAGTGCATATGTTACTCATGGCGTCTTTCCTAACAGATC	TGGGAACGCTTCCAACATGACAATGGCGTGGGAGCTGAACATGGGTTTGC
ss538947172	T/C	0.263	GQ02817_N22	LG04	81.6	GCGGAGAAGGCTCCATATGTAGCTAAAGCTGAAAAGAAAAAGGCTGAATA	GAGAAGTCAATGGCTACATATAATAAACAGAAGGACTCCAATACTGAAGA
ss538947173	T/C	0.097	GQ02817_O12	LG12	16.3	AAGAAAAACAAATTGCAGCTAATCATTAGGGCGCATGAATGTGTAATGGA	GGTTTTGAACGCTTTGCTCAAGGTCATTTGATTACTCTATTTTCTGCAAC
ss538947175	A/G	0.184	GQ02817_O20	LG05	11.4	ATGATGGAGTATGCTCGCAAAGATGAAGGTGGCATGCTATGAGTTCGCTT	TGCATGAGTTGATGGCCTTGTCTATGTTGTTGGTGGGCAAGGAGTGTGGT
ss538947180	A/G	0.176	GQ02818_B03	LG06	15.4	AACACCTATCCCCTGTATCGGACTCGGTCTTGCTCCTTCATAGATGAAGC	TTCGACTGTGAATCGAATGGTAGGCCAGATTTGGATTATATGAAATGGAG
ss538947181	T/C	0.478	GQ02818_B09	LG07	84.9	TGAATTAGCAGTTGCAGATCAGATTACAGTGGTTCCAAGAAAAGGAAAGT	GAAGGAGATAGAAGTGGAGAGATGGCCCGAACAAAGCAGACTGCTCGTAA
ss538947183	T/C	0.439	GQ02818_B23	LG02	133.2	AACCTTGCAGCTGTGAAGGCGATTAAATCTTGATTGCTGAGGCAGACACA	GGATGAAGATGATATCTGTGAAGTGGTTTCTTCTCCTCGTTGCAGGTTAT
ss538947185	A/G	0.016	GQ02818_D10	LG08	42.2	TTGCATCAGTCTTGGAAAATCAATTGATGTCTAGTTTTATATGTGTGTTA	TGTGTATATGTTTTATAGAACTAAGCATACAAAATCCTCTTCTCAGTATG
ss538947187	T/C	0.021	GQ02818_E02	LG09	18.3	GTTACTGCAACATTGACATTTGCTGCTGCTTGTGCATCAGCTGGTATTAC	GTTCTCATTGGAAATGATTTAAGAGAATGTGCCCAGAATCACTGTTCAAA
ss538947188	T/G	0.082	GQ02818_E06	LG11	147.8	TTTCTTTGTTGTAATTGAAGACCTCATTGTATTACTGAAGCTGTTAGAGA	ATGACAACCAGGGTATTATATCAGTATCTCCTTGGAGAGATGATAACCAT
ss538947190	T/C	0.134	GQ02818_E12	LG07	121.3	TACTTGAGAGGCCATGAAGGCAGAGGAATTGGGTTGGGTCATAAACTCCA	GCATACAATCTCCAAGATAAAGGTCATGATACTGTAGAAGCCAATTTGGA
ss538947191	T/C	0.144	GQ02818_E16	LG02	156.5	AGTGGTGGATACCAACCTTCCATCTCCAGATGACTTCGTTGTTGGAGGAG	TCCAGGCATCAAAAAAGTTTATGACATGGCTCCATATTCTGCAGTTCTCC
ss538947192	A/G	0.254	GQ02818_E18	LG12	66.7	AATCAATCCATGTCCATGTCATATGGGGTCATTCTTTCTATATTATATTC	GGTGCGTGCAGTACATTGAGATCATGTGCAGGATATTCAACTGAGTGCTG
ss538947193	T/C	0.158	GQ02818_F03	LG04	130.0	GTTAATGGTTGTGGCAAAAACTTTATGAGATGGTTGTGGCAAAAATTTCT	AAGGTTAGGTTCTATAATTTGGCTTGTTCTAATTGTCATCCGTACATTGT
ss538947194	T/C	0.467	GQ02818_F12	LG08	152.0	CGATAGCAAATGCCTTTTGGTAGAGTGTTCAATGCGGATAAGTGACTTGT	ACGGATGTAGAAAATCTCTATTTTTTTTAAACCAAAACTGGGAAATTTAT
ss538947200	A/G	0.207	GQ02818_I15	LG11	5.7	GCAACCTCATTGGAGGTCCAGGTAATTCGAAGCTTGGGCTGCGGACAACT	TAGCCATTATAATTGCTCGATTATTCCTAGTGCCTCCAGTTGGTCTTGGA
ss538947204	T/C	0.240	GQ02818_L12	LG06	16.2	GATGTCAAGCCATAATTTGTTAAATGTCAGCTTAACTGTCCACGAAGAAA	GAGTATTCAGGATAAACATCTGAGCCTGGGCTGTTGCAAAATTTGAGAGA
ss538947206	A/C	0.342	GQ02818_L15	LG12	111.0	TGGACCATGTTGGTTTCATTGTAATTCAAGGGAATTGAGGCATAATTCAG	AGCTTTAGTTTCAGAATATGGCAATCTTAATAAGCATGGAGAAATCAGGC
ss538947207	T/C	0.352	GQ02818_L21	LG05	112.3	ATTGTTCAAGCAGATGCAACTCATGTGACAACAGTTGTAAAGGGAACTGC	GGGTATCTTGACCCCGAGTATTATTCAACACAACAGCTGACTGAAAAAAG
ss538947208	T/C	0.059	GQ02818_M02	LG10	11.6	CCAACAGCCCCACCTCTTCAACCTCCCTCACAACTGCAGCCTTCACATGG	GCACCCCTTCTTCAACCTTTTCCTCCTCCAACTCCACCCCCATCTCTTGC
ss538947209	A/G	0.245	GQ02818_M03	LG07	112.9	GGCTCTCAGAACAAGTCTCGGGCGTTTAGTCGGAAGGACATCACTTCCAC	GAAGGATCCATTTACTTCTTGTCGCAGAGGGCTGAGCACCAGGCTTTTTG
ss538947210	T/C	0.266	GQ02818_M06	LG10	122.0	CGCCTTACAGGGCTGCGGGCGAGCACGATATACTATTACAGATGCGGAGA	CCTCATCAGAATGCAATGAGTGAAGTCCTGAGCTTCAAGACCATGCCGGC
ss538947212	T/C	0.167	GQ02818_M21	LG06	17.6	TACTTTGCTGTTTCTAATCTGGATTGTTGGCTGTTGTCCTGGACTTTTTT	TGATGTGCTCCATGACTTTTCTGATATGGGCTTATTAACTTGTATATAAT
ss538947213	A/G	0.227	GQ02818_N01	LG06	2.0	TCGCTTTTTGGCTATCGACAGAGAAGGGTACCAGTATGAAGTGAAATAAT	TTGAAGTACATACGGGTTTGCAACAAGCAGAGGCACTTGCTGGGAGTGTC
ss538947214	T/C	0.498	GQ02818_N18	LG05	56.3	TGTTCTGCCCGTGCATTGGCAAGATACTATGCAGCGCTTGCTACAGGCGG	GTTATTCCTCCCAGACCTTCTTCAAGTGAGCCTCGCTTGGGCAGCCATCC
ss538947215	T/G	0.054	GQ02818_N22	LG01	94.8	AAGAACATTTCACTCCTCTGGGAGAAATGCGGCTGAGACTTGGACTTCCT	CTGTGGCTGCTTCTAGTGCTGAACTTAATATTGTAGATGAATCAAGTGAC
ss538947216	T/C	0.017	GQ02818_O12	LG06	26.9	AGAAGAGCTAGGTTGGAACGGCATCAACGTACCCTTGAACGTGCGGCGAA	GCATTAGCACAAAAGAATGACCGTGATTTGCAAGCACAAAGAGAGCAAGC
ss538947220	T/G	0.402	GQ02819_A23	NA	NA	CGTGGTGCTGTTGGGGCTTTGCTAGTTTATGATATCACTAAGCCTACAAC	TTTGAGAATGTTGGAAGATGGTTGAAGGAGCTTAGAGACCATGCCGATTC
ss538947221	T/C	0.256	GQ02819_B03	LG07	96.2	TTTTGACAACATTCCAGCTATGTCTGGCGGCACCATCATCGGAATTGGTC	TCCTCAAGGTGGATCGCCGGATTGACTTGACATCACACATTGTACGGGTT
ss538947222	A/G	0.232	GQ02819_B19	LG08	28.9	AGAAAAAATACAAATTTGGTTGGTGCATTGTGTCATTTGTAAACGGTGCC	CATTTTTCAGTTGTAAAGTATACAAACGGAAAATATGCATCATACTGTGT
ss538947223	T/C	0.070	GQ02819_D04	LG02	113.7	TCTTTTCCTGAAGTCACAAATGAGTCTCAAGAAAGAAAAGTTGATAATGA	TTAAGAACAGATGCATCAGAGATGATTCCTGGGGCACTTGAATTGCCTCA
ss538947224	T/C	0.342	GQ02819_D21	LG11	74.4	TCAACTTAACTTGGCTTCCTCAGTTCTCCTTTGAAGAGGCTTCCTCAGTT	TCCTTTGAAGAAGCTCAATCCAATGTCAACCTCCACAACTCCAATTTGCA
ss538947226	T/C	0.440	GQ02819_E10	LG04	100.8	TCTGTTCAAATAGGTATTGATTCTTCAATCAATAATGTCCTTAATATCCT	GAACAAGGGTTAAAGAAGAAAAAGAGGAAAAAGAAGCATAGCACTGATGA
ss538947227	A/C	0.485	GQ02819_E20	LG04	55.8	GAGCAGCATGGAAACGCGTGTTCAAGAGAATCAGGGCAGAGCTCAGGGGA	TTAGGAAGAAGAAAGCTGCAAAGCCCATACATAGGTTTCAGTACGATGCT
ss538947229	A/G	0.269	GQ02819_F07	LG08	49.0	GGGGCTAAAAGCGTCTCCTTCCTATACTAATAGGATAAAGTAAGTAAAGC	ATCTATTAGAAGATTGATTCATTATTTTGTTGGTTTCCTTGTTATGGGTA
ss538947230	A/G	0.468	GQ02819_F16	LG03	8.6	GCAGCAGGCATTTTGCTACAAACGGCACCATCTGGTATATCTTCATCGGC	TTCAACAAATGCCTTAGACAGATTAATATTCTCGAGGATGTATCAGAAGT
ss538947231	A/G	0.171	GQ02819_F21	LG03	23.5	AACCAGAGATTTTGGGTCATGGCACCCCCCACAAGCAGGCATTTTGTGAC	TGGGATGAGGAATATGTATCGAATGACCGTGGTAGCCGAGTGGTCCATTA
ss538947233	A/G	0.370	GQ02819_G16	LG05	84.4	GGAAACAAGGCTGATTTACTTCATCTGAGAGCTGTCTCTATTGAGGAGGG	AAGTCATTTGCAGAGAGAGAGGGCCTCTACTTCATGGAAACATCTGCATT
ss538947234	A/C	0.226	GQ02819_H01	LG07	101.2	TGATCTTTTCTCTATCTACCTTAAGAACAATCCATCTGAAGAAAAGATTG	TCGCTTGCAGTATCTTTTGGGCATTAATGATTCCACAGCTTTATCACTAA
ss538947236	T/C	0.442	GQ02819_H24	LG04	90.7	CGACCCAATTATTGAACTGTTTGATACCAGCTGGCATATGAAATAGTCTA	GATCTCTCTAAAAGCTGGGCTATCTCCCAAGCAGAAATCAAGCAAGTAGA
ss538947238	T/C	0.351	GQ02819_I15	LG07	7.9	GGTTCCGTTTTGGCAACTCTTGCAAGTGCATTAGGAAGCAGCACCCAAAA	AGTGAAGTCAATGCTCAACTGGTTATTAGACCGCCTAGTACAAAAGATAT
ss538947239	A/C	0.367	GQ02819_I16	LG08	6.6	ATTTATCTTATGGATGAAGAGAATCAAGAAATAAATGGTTCAAATGTTAG	ACAGAAAATTCCTCTTCTTTGGAGAACACTTCACTTGATCATGACCCAGA
ss538947240	A/G	0.266	GQ02819_J04	LG11	37.2	CCTGGAGGTACAGACCGAGTTGTTGAGATCTCTGGGACACCAGAACAGAC	CATGCAGCTCAAAGCCTGCTTCAGGCATTTGCAATGTCTGGTCAAAATTC
ss538947243	T/C	0.139	GQ02819_K07	LG03	78.0	CATGTTGGAAAAATGAGGATTAAACTCCGCAAAGGAAGAAGCACAAAGGC	AAGGAGCCTTACTCAGCATCAATGCAGCTTTGTGGAGCTCGAGGTGGTGG
ss538947246	A/G	0.139	GQ02819_L08	LG11	107.0	CTGATTGGCATGAAGCCTTCAAGAAAAGATACCGAGGGCATCCATCCCGA	TTGTCATGTCAGACAGAGCATATTGCAAAACATGCAAATCACCGATTTGG
ss538947247	A/G	0.220	GQ02819_M16	LG03	9.1	TCCTTGATGCTGCAGATCCAAGGCTTAATGAGTTTGATAGCGATGAGATG	AATGTATGTTACTTGTTGGTTTGGCTTGCTCTCATCCCAACCCTCAAGAA
ss538947248	T/C	0.123	GQ02819_O03	LG09	123.0	CCACCAAAAGGAAGAGAGTTTCTTAGTAGCATTGAACACATACTAGAACG	GAGCAAAACTGGGTTTGGTGGAAGCGTGATGGATGTTTGCCCTTGAAAAG
ss538947250	T/C	0.302	GQ02819_P12	LG01	138.6	CCAAACTGTTGGGAAAATGTGACAACTAACTACAGAGCTCCCCCTTTATA	TCATAGAGGCATTGATAATTAAATTAATGAAATCCAAATTGTCCATTCCC
ss538947255	T/C	0.241	GQ02820_B14	LG11	14.5	AACCTGCTACACGACTAAGGTCACAAGAGTTACAACAACTTATTGCTGCC	TGCTAGAATTCATGGCTGTCTGCAAACGAGCAATTCGGGTTCACTCTAGG
ss538947259	T/G	0.302	GQ02820_C10	LG02	63.5	GTGGAAAGACTGGAACCATCAATGGCACTAAGATGAAGGCCACGGCCTGC	CCAATCCAGCCTCCTCTATCAGCTGGNATGGAGTCCACTGGACTGACGAG
ss538947261	T/C	0.057	GQ02820_D04	NA	NA	ACTTTTCATAAATGTCTTGTGATTCTTTCAGCATAGTGCCTTCCTATGTT	ATGTCTCAAAATAAGCTGAAAGGTCCAGTGCTCAAATTGAGCTGAATGAA
ss538947262	A/C	0.141	GQ02820_D15	LG04	139.6	AAGCTTCATTGATGGTAAATTTTCTATATCTCAGACTATTCAAACAAAGG	CTTCTTCTGGAGTTTGTATATAGTCGAGAGATACAATCTTTTAGCTGCAA
ss538947264	T/G	0.292	GQ02820_D22	LG10	83.9	CTTGAGGTTCCATGCCAAGATTTGATTTATGATCATGATTTTTTAGAAGA	AATAATGTACCGATAGAAGTTATTTCAGACAGCATTCATGGCATTTACAA
ss538947265	A/G	0.267	GQ02820_D23	LG04	61.5	ATCAGAGGCACAAGATATTCACTTCCTCAACCTAAAGGTGGAAGGGACGC	GTGACCAGAAATCCCATTCTGCGGGAAGATCAGCTCGCACACAAACTTCT
ss538947266	A/G	0.147	GQ02820_D24	LG01	93.1	NNNNTTAAGAGAATTGAAAAGAAAAAGATGGTTCTTCCCATTGCCGTGGA	GATGTTAAGAGAGAGGTGAAGATACTGCAAGCTTTGACTGGGCACGAGAA
ss538947267	T/C	0.042	GQ02820_E16	NA	NA	GAGAAGGTGCTGGTGTAGGATTGATGAAAGATGCAGAAGCTGTAGCAATG	CAGAGGGATCTACTTTATTTGATTTGGTTCAAACAGGAATAGCAACTTCC
ss538947269	A/G	0.192	GQ02820_F12	LG10	112.0	GCGAATCGAACGCATGAATGAGCAAATCGAGAAGCTCAAGCGCTCAGAAT	AGAGATCAGCTGCACGGTTGGTGGTTAACTTTGATTTGTCAATGGTCAGG
ss538947271	T/C	0.101	GQ02820_F20	LG11	96.8	GAAGTTGTTGGTGCTGGGAACGAAGAAAAACCACTTCCATACCTTCTCTA	TTGCAAGGAGGACCAGGCTTTGAGAGTCCACGTCCACAGGAAGCTAGTGG
ss538947272	A/G	0.356	GQ02820_G03	LG08	13.8	TTTGTCAAGGAGGAAAAAAGTCACAGCCAGCCTCAGAAACCCATAACAAA	GAGGAGATTGAGGCCATGAAAGCACAATTCAAAGAAATTGATGCTCGTCC
ss538947274	T/C	0.028	GQ02820_G10	LG12	78.7	TAGCCATATGGCTTTATAGTTTTTTTGACTTTCTACGGTTCTGTAGTCCT	GTTTTTCACTGCAAAGGAAGGTGAAGGGAAAAAGTGTATATTGTGAGTAA
ss538947276	A/G	0.225	GQ02820_G13	LG02	55.8	TATGCACAGGTCAAGAAGCAGGTCATGTATATCTGGAAGGAAATTAACAA	GAGATAATTAAAATTAGGACAGTGTCTGTTGTGTTGTTTTATTAGGAGTT
ss538947277	A/C	0.264	GQ02820_H10	LG06	3.2	AAAGAACATGAGTGATTTTTCCTTTTAGGATTTTGGATCTTTACATGATT	TTTTGGGATTTGTTTCTTGACCAAATTACACGACCAAGATGATTTGGACG
ss538947278	A/C	0.208	GQ02820_H11	LG01	156.0	GGAGTAGTTGTTAAAGGAGATGAACAGGAAACACTAGATGCAGTGAAAGG	ACAGTGCTGGAGCGATTCAAAGAGGATCACAATTTGTTGAAGATGGTGGG
ss538947279	T/C	0.232	GQ02820_I18	LG10	103.4	ACTAAGTTGCATGAATGGGCTAGAGGACCTGATTTGCCTCTTGTGAAGAA	GGTGCTGTCTGTGCTGCGGTGGAGTGTTAGTTCATTCCATAAATCAGGGT
ss538947281	T/C	0.040	GQ02820_J11	LG10	80.0	TTTTGTATGGGATGTAATGTGAATGGAACCATAGATAATAACCAGTGAAG	TAAATTGTATATTTTGGTTGGATAAAGATCTAAAGAGGTCTTGTTGAATA
ss538947282	T/C	0.228	GQ02820_J19	LG09	49.6	CAACAGTATTAACAGTAACTTAAAAGTTAATGCCTTTAAGATATTATGCT	AAGTCTAGATTTTCTCTGGATAGATAATAATTAATATATGAAAATTTCTT
ss538947283	T/G	0.177	GQ02820_K05	LG11	147.1	CTAATTACTGTCGGATATTGTTTAGAGGGTTCAGACATCTGCAGTCTAGA	TTTCCAAGTTGGATGAGCAGTTGAGAGTTCAAATAATGGAAGGTCTTGAA
ss538947284	T/C	0.110	GQ02820_K08	LG11	148.4	TTTCCCTAGGTCACATGTACCTGTAAAAATTAGCTCTTGGCGGAGTTTTT	CAAGTGGTTATATTGAGGTTGTTCCTGGGTGGAGGGGCCGAGAAAGGACT
ss538947287	T/C	0.053	GQ02820_L07	LG06	99.1	TCAGTGACCTTATTGCAATCACTGGTCTCATGGAAAGTAGCTATTTTCAT	TAAAAGTAATTATCGGCTATAGCTTTTCTTGATTAGCACATTCAGGATAT
ss538947289	T/G	0.498	GQ02820_L23	LG10	114.7	CTCAGACTCTACAGACAGCTTCTGTGGCTACACATCCTAATCTCGAGAGA	GGTTTGTTTCTTCCAATGTTATGTCACATGCAAATTAGGTTCCTTTTCTT
ss538947290	A/G	0.235	GQ02820_M04	LG02	50.1	CGTTACTGGCCTCTAACTAGAATAGGAAGTACAGTTCTTGAGGAAAGGGC	ACTTCATCATCAGAAGGGGCAGTAGCACCACCTCTGAAAGTTGAACAGTA
ss538947294	T/G	0.152	GQ02820_N17	LG02	2.3	TTCTCTTATTTTGTCTGCAAACATTGAGATTCATCTTGGATGATTCCCCT	TATAAGATTATTAGACTGGATACATCTATAAACGGATTGAAAGCCTTGTA
ss538947295	T/C	0.431	GQ02820_O04	LG02	5.9	GGAGTTGGTATTGGGTTTGTTGACAAAACATCAGAATCTGCAACACCCAC	TCATCTAGGGACCCCTTGCCATTGTTGAAGGTATCATCAGAGTCTCTGCA
ss538947296	A/G	0.010	GQ02820_O06	LG04	62.2	TGCGTATGTTTATGGTGCTGAGAGAAAGGTAAAATCTACAGAGAAGGTCA	TTTAAAGGGAGATGCTCTGAAAAAGACCGCAGTTGATAACCTTTTGGAGT
ss538947298	A/C	0.160	GQ02820_O12	LG05	3.5	GAGAAGGAGGCATATAAAAGTTCTGAATTAAATTCTGAGGAGAAGGACGG	CAATTAGAAAGGCATCTAAGAGGACATTCAAAAAAAGAAAATCATCGTCA
ss538947299	T/C	0.183	GQ02820_O19	LG03	1.8	AGTGCAAATCAGGTGAAAATATAAACAATGTTACTAAATGTAAGAAGTCC	GATGGTAAAGTAGTGAGTGTGTTTAATGTGATTAGCACATTTGCTTTTGA
ss538947301	T/C	0.066	GQ02820_P07	LG04	129.6	GCCAGGACTACCGCCAAGAAGCTATTGGGGCAAGATATCGGCTTTAGTGC	GCTCTCATTCAAGAACTCATCCATTCGAGCAATTGGGAGATGCAGCTCAA
ss538947303	T/G	0.237	GQ02820_P14	NA	NA	TTTGATGACTATCGTGAAGCGTACTTTTGGCTGCGTCAAAATACCCCTCC	GATGCCAAGATAATGTCATGGTGGGACTATGGATATCAAATCACAGCCAT
ss538947306	T/G	0.231	GQ02821_B08	LG06	85.0	GATGTAGAGTATCTGCTCATGAAAAGCCTTTCTGTTCATTTAATTGAAGG	GTTATTGACCAAGTTGATGGTACTGTGCATGTATCTTGGGTACAGCCTAG
ss538947309	A/G	0.458	GQ02821_E10	LG02	100.5	TCCCATGGTCGAATTGGAGGCAGGATTGGAAGCACCGCCCTTGAGTTTGA	GTTGGAGGTGGCAGAAGAATATCAGATTACAGTACTCTTCGAATGTTCTG
ss538947311	T/G	0.158	GQ02821_F15	LG03	159.0	ACAGTGGTGACGGAGAATCTGTTAGAGGTGGCCCGAGTTGAGGGCTGTGA	ATGGGGAGTGGGACTAGAGATATTGCTATTGGGGTTGCTGTGCAAGGAGG
ss538947315	A/G	0.057	GQ02821_J01	LG11	9.2	AACGAAACAGAAGTCATGAAGTTTGTTGCAAACTATTTGGAGCCCTCCAA	TCAGAACAGCTGTTGGAATTATTGAATGGTAATCAACTGAAGGTCACATA
ss538947316	A/G	0.246	GQ02821_J11	LG12	11.7	ATCTACGCCAAATTTACGAAGGAAGAGCTCGATCCGGTGAGAAAGGCACG	CATCGATCCCATCTGGGTTCAGGCGATCAGGGTTCTCTATTTGTGGCGTT
ss538947318	T/G	0.475	GQ02821_J13	LG03	23.5	GAGTTGAGTTATAACCAAGGTCCTTTCTAGGATCAGTTACGATGTATAAT	CTGTAACATTAATACTGTCAATAGGTGTTGACAAAAATGATAGAATCTGG
ss538947320	T/C	0.088	GQ02821_K22	LG01	67.6	AATATAAGCATGGCTACGTTTCTCAAGATCAAGAACATGGATTATTTCAG	ATGGGGTATGATTCTCTGGATATAGGATTAGGGTATCGGGGGCAGACAAT
ss538947321	T/C	0.500	GQ02821_L08	LG11	47.7	GCTGCCAAACATTCATCAGGTTCTTCTCCCGAAGAAGGTCGCCGAGAAAG	GGAGAAGGCTTCTGCGCCAAAGTCCCCCAAATCTAAGTAGAAAATATCGT
ss538947322	A/G	0.124	GQ02821_M18	LG06	119.8	GCTCTATTACCATTAACTTCTGAACTATTACCAAATCTATCCAACTTATC	GGCCAAGGAATAGCTAGGTCGCTCTCTGCAAATCAAACAACAGTTTTTAG
ss538947323	T/C	0.252	GQ02821_M22	LG09	62.5	TTTGTCAAGTTGCGCTTCAATTCTTGCAAGCATTTTGCTGCTTTATTACA	GAAGTTCTCTTCGGGAGTGGAAAATGTTGACTGATTTCCTGACATTCATG
ss538947324	A/C	0.241	GQ02821_N07	LG07	3.6	GCCAAGGAGGGTCCTTATGAAACCTATGCTGGGAGTCCTGTAAGCAAGGG	ATATTTCAGCCAGACATGTGGGGAGTTACACCTTCAAATCGTTGGGATTG
ss538947325	A/G	0.233	GQ02821_N14	LG06	162.7	ATAGAAATACAAGTTCTTCAGACACTTGGAATTTTATTGATGGGGACCAT	GGAGAGTGGGTTGGTTCAGTGAAATACAATAAAAAGTCAGTCTGAGGGAA
ss538947326	A/G	0.117	GQ02821_P01	LG11	13.9	TCCCTGCTCATTCATGGTAGCGGATTGGAAGAAGACATAAAATGAATAGA	GGGGCACAATTTCAAGAATGAAGGGTGTCATGCCATTAAATGAGAACATT
ss538947327	T/C	0.000	GQ02821_P06	LG08	59.8	TTAAGGAGGTCCATGAACTGTTTTTTTTTAAATGTTCAAATTTAATGAGT	AGCTTTCAAATTTATTGTTGTTCGGCAAAAAANNNNNNNNNNNNNNNNNN
ss538947328	T/C	0.293	GQ02821_P14	LG01	99.2	CCATTGCAGACATAGGAGATTTATAGATGGTCGTGTTATTATATGCTAAT	GATTCATGAGTTTATTACTTTATTTGTACAAATTAATCAAATGTACAAAA
ss538947330	T/C	0.250	GQ02822_A03	LG11	38.5	ACCAGCTGTGAAAGATGCGTGCAGATATGTCCTTGTGAACCAGTTCAACG	CAACGTGAAAGTTATTAAATCTAAATCTGATGAAAGCGTGATCAGATTGG
ss538947334	A/G	0.228	GQ02822_B20	NA	NA	TATCTGAAGGAGTGGATATGATTGACATTGGAGCACAGTCAACGAGGCCC	CAGCAATAAGGATTTCAACAGAGGAGGAATTGTCTCGGCTTATGCCAGTT
ss538947335	A/G	0.031	GQ02822_B23	NA	NA	AGGAAGCTTTTTTAAATGTAGCAGATGTCACAAACAATGTTGCACTTGGG	CGGTTCTCAACCAACAATTCATCATACAGCTTGGTATCTTCACAGCTCTT
ss538947336	T/G	0.460	GQ02822_C01	LG02	42.7	TTAGAACTTGTTTCGTTTAATAAAAAGCATCCATTTTCAGTGGAAGAAGT	ATCCACGCCATGAAAGAAGAGAATGTTATTTCTAAGGGAAGCAGTGGGAC
ss538947337	T/G	0.066	GQ02822_C03	LG12	69.6	GATAGGTATTAAGATATACTCTCAGGGTTTGCAAAGGATTGACAGGTTTT	ATGGCACATCTGGAGCAGCTTTTATGTAACAACACTTTTAGCTAAGATCC
ss538947338	T/C	0.090	GQ02822_C06	LG05	147.9	TGTTGGAGTTGTCATTCTTTGTTACCCTGATTGTTTCCACCACTTGAATG	AATAAATCGTATGCTATGCATTTCCTAGGCCATAATGAGCCTGCCCATTT
ss538947339	A/C	0.037	GQ02822_E08	LG06	60.5	CAACACGCAGACCTCTATCGCAAAGCAACCTTCCATCCTTTCATACAAAG	ATTCGCAATGGATCGCTCGATTTCAACTGCTTCAAACGTTGGCTGGGTCA
ss538947340	A/G	0.296	GQ02822_F21	LG11	123.8	CACTTCTTGAGGAGCATTGCTTTCATTTCAAAGAAGATAGACGATTCCGA	AAAATTAATGATTATTCATGGCGGGAGTTCTCTGAGGCACAGCTTACATC
ss538947341	T/G	0.178	GQ02822_G04	LG12	127.4	TGAAATCTTCAATTTTCTATAAGCGAAAACCAGTGCACAGTGTCAAATTC	GTTTGAACCCTGCGCAGCATCAAATCCGCTTTTGCTTCGGCAGCTCAAAG
ss538947343	A/G	0.077	GQ02822_H04	LG11	11.8	GTTCTGAAAGAGGCTTAAGTGGAACATAAAAGTTTTATTATTGTCATTGA	CAACTATATTTGACTTGCCTCCTTTAAGCAATTGGTTTTAATGTTAGTCA
ss538947345	T/C	0.093	GQ02822_H21	LG10	78.8	CAAATGATGATTCCAGATGCAAGTGGAAGGGATGGACCTCTCAGGCCTGT	ATCCGAACATTTTATGATCACATGCAACCTATCAATGATTTGGATTTCCA
ss538947347	A/G	0.158	GQ02822_K01	LG06	33.1	TCCAAAGCTGAAGCGGATGCTGCCACTCGAAGCCCTTGTGGAGATCTTTC	AATCCTTTGCTTGTGCTACCTCTATTGTCATCAACAACCAATTCAGGATA
ss538947348	A/G	0.217	GQ02822_K15	LG08	15.5	AAGATGATGAAGTGGATGATGATGATGAAGAATACGAGCTTGAGGAGTCC	TTAATGACGAATCTAAGCAAGAAAATACGGACGTGTCTCAGAAAAATTAA
ss538947351	T/C	0.075	GQ02822_M05	LG01	38.7	ACATTAGAGTTCGAGGAAAAGCTGCAGTGGGGTTGAACCCTAATATCAGA	TCTATAAGTATAAAATTGGTCAGCATTTTGGTCAGCATATTGATGAGAGT
ss538947353	T/C	0.304	GQ02822_N05	LG04	88.1	TCACAGTGGATCAGCTTATACTAGAGAATCAACCTCTTATGGCCCAACCA	CATTGATGCAAGGAGTACAACACAACTTTGGTCTTTTTGCAGCAGATAAG
ss538947358	A/G	0.190	GQ02823_C02	LG09	130.7	AATGGTGAAGGACATCAAACTGGGCTACCAACTTCAAAATTGCATGTTAC	GATATCTCAATGCAGCATTTGGTCAAAGACCATACACGCTGTGCAGATCT
ss538947359	T/C	0.448	GQ02823_D21	LG12	104.9	ACAAACACCGGAATTCTCCAATCAGATTGTCAATGGCTGTCTCTCTTACT	CACTGGGTGCAGGCCAGGCTTATGCAACAATTTCTGTTCAACTTAAAGAG
ss538947362	T/C	0.323	GQ02823_E20	LG11	62.1	GCCGTTGATTATTTGGACTGCTTCTAGGAGGGGACTGATTCTGATGCCCA	TTCTTGTCAGAAGGTCGAAACGTAGAAGAAGAAGAAGAAGAGGAGTAGCT
ss538947364	T/C	0.134	GQ02823_F02	LG03	125.7	TCTTTCTTGGTGGCAAATGATGCTGCCGAGAGAACACAATCACATGTAAC	GGAAAGCAGCATATAGGCTATGGCATGGTGCGCGATTTTATTAGTGAGTA
ss538947365	T/C	0.104	GQ02823_F10	LG05	138.0	TTGGTTTTAGCCTAATTCTGCAGTCTGGCCTTCTTCAATTGCCCGATGGT	CTGCCTACTGGAAATTTCAGCTTAATCTGGATCATTTTGGAGCAGAATTG
ss538947366	T/C	0.182	GQ02823_G11	LG01	170.2	GTGAAGGTGTGGGAAATTGTTTATGGAAAGGATGGCTCAGTCAAAGAGAT	GCGAAAGTCATGCAGCTTAAAGGTCACAAGAGTGCAGTGACATGGCTTTG
ss538947367	T/G	0.485	GQ02823_G23	LG05	53.4	AAGACAGCAGGAAATGGTGAATTTGATGACAAGTACAGAGATAAATACTT	ACGTTTTCGACAGCCCGGGAACACGAAGAATCCGGTATTGCTGATGAGGC
ss538947371	A/C	0.125	GQ02823_K09	LG05	106.7	CATGGGATTCAACAATGGTGGTCTTGCGAGTCAGAGCTCCAGATGATGGC	TTCAATGGGAGCAAATTGATACAGCAGCAGCTTGGTTCCTTGATACAGCA
ss538947372	T/G	0.237	GQ02823_K15	LG07	68.1	AATAACATTGGTCAAGCAATGTTTAAGATATGTGAGACCATGGGCAAAAA	GTTTGATGTTTTATTTCCCGTTTTCCCTTTTTTTTGGTGCTTTCATTTCA
ss538947374	T/C	0.070	GQ02823_L03	LG02	79.0	CATTGTACTTGATCCATCTCGGCACGTGGCAACACCATGAATTGCGAAGT	TTTAATCTCAATGAATTGGGGGTGGAGCATTTTCAAATTCGAGAAGTTTT
ss538947379	T/C	0.133	GQ02823_O05	LG05	100.7	TAAATTAGCTAGGTTAGTGACCAACATTTTTGGGGACTGGTCGGATTCAG	CCCATTGGAAGCAAAGCAAAGGATCCGAGAGGCTGCTACCCTGTTCTTGC
ss538947384	A/G	0.080	GQ02824_A24	LG12	39.9	NNNNNNNNNNNNNNNNNNNNNNNNNNNNNNNNNNCTTCCTAACAATGAAT	CAGTGAGCTTCAGACGAGGGATCGGAGTGATGCAGTTAAGGATACACATG
ss538947390	T/C	0.205	GQ02824_D22	LG08	156.0	GAGGAGGTAGATGTCATTATATCAGAGTGGATGGGTTACATGCTTCTATA	GAGAGCATGCTTTCCAGTGTAATTGTTGCAAGAGATCGCTGGCTTAGGTC
ss538947392	T/C	0.239	GQ02824_G24	LG03	158.0	GAGAAAGATTGGAGGGTAAAACATTTACTGAAACGATCATATCTCAAATA	TGGCTGAGGGGCATAGATATTACTGGGCTCAAGGCTAATACTCACACTCT
ss538947394	T/C	0.116	GQ02824_H17	NA	NA	TTTGGCATAGTAGACAAATACATCAGAAGCAGCAGTGGCTGGTGGGAAAA	GAATCTCATGAATTTTGATTCCATACTGAGGGCATACATAACATCAAAAT
ss538947395	A/C	0.470	GQ02824_I06	LG09	32.2	GCAAATCCAGTGAGCATGGTTGCAGCATTAGAACTACTTCATTCCATAGA	TGCAAAGGAAGAAGAGTGGCCATTCTTGGAGACATGCTGGAACTTGGAAA
ss538947398	A/G	0.153	GQ02824_J22	LG04	57.6	CTGGATTTCTATTCTGGATTGGGAGGGATTGGACAATTTTCTGGCCTCTG	GAGAAGAATTTGGGAAGTGTCCAACGAGCTGGCTGGGTATGTCCGTTCCC
ss538947399	T/G	0.313	GQ02824_K06	LG12	69.4	GACTTGGAAGATTCCGGCTGCATAAAAGTTGATGAAGATAATCGTGTTGA	CCTCTTATGTTGGGCACTGTTGCTTCCCAGTATTATCTTACTGTACTAAA
ss538947402	T/C	0.469	GQ02824_K24	LG05	26.4	ACTCTCAGCGATGAGGAGGTCACACCTTTCCGCTCAACCTCCTTCATCAG	GGCCAAAAATGGCTAATGGGAAATCCAGTCTCATCTCTTGGCCTGCATCC
ss538947404	T/C	0.070	GQ02824_L09	LG06	78.8	ATTTTATTCGCACTTACAGACCAAAGAACGGGAAAATATCGATGAAGAGG	TGTCCCGGCCTAAGGCCCGCGACAGATGGCGGACGAGTTTTCTGAGAATG
ss538947406	A/G	0.280	GQ02824_M11	LG09	22.8	AAAGGACCCATTTTGTAGCAGCTACTTTTTTGAAGTAGCACAATCCAGTT	GTTGTGTTTGTGACCATTACGAAGATTTGCATGTTCATTAATTTTGTAGA
ss538947409	A/G	0.210	GQ02824_N02	LG08	25.1	CTTATTGGAATCAACAATCGAAGCCTTGAAACGTTTGATGTTGACATAAA	AATACAGAGCATCTTCTTAAAGGAGATCGAGGTCAAAGGATTCGCGATAG
ss538947412	T/C	0.168	GQ02824_O24	LG01	2.5	GGATTGATGTTCGGCCTCGACGGGACGCCCTTGCAGAACGGTCTCGGTGA	TCCATAATGTCGCAGTTCCATGGCGGATCTCTGAGTATTTCCTCTGATCC
ss538947416	T/C	0.084	GQ02825_A11	LG03	114.3	CTTTGGGAAGAAGGTAAGTTGAGGGAGGCTGCAGAGGTAGAGGATAAATG	GAACAAGAGGGACTTGATTTACCGAAGGCCTTACCTGGTAGTGTATGGAA
ss538947417	A/C	0.043	GQ02825_B16	LG10	108.4	CTCAAATGCTACTTGAGTTGATTTGAATTTTTAAAGTTTGATTGGCAATG	TGCCAATGACATCAAATCACCATTAAAATGTAGATCTGAACCACACATGC
ss538947418	A/G	0.236	GQ02825_F01	LG01	138.9	ATGATGGGCTTTGCTATGAGGTACTAGTTGGTCATGAGCCTATTTTGATC	TTGAGGTTAAACTACTAGGATGATATGCTGCAGCAATAAGCTGTTGTGAA
ss538947420	T/G	0.107	GQ02825_I15	LG06	97.0	CCATTGCGCAGAGTGGAGTAGAGTACAGTAGAATAGCAGTGACAAAAATA	AAGCGCAGAATTTCGAAATTTGGATCGGAAATGGGCGATAACGGTGAAAA
ss538947423	A/G	0.482	GQ02825_J17	LG04	88.5	CAAGAGAGATTAACTTGTTTTATGGGATTTGGGTTCTCCTCTGATGTCTT	TGTCACATGATCAGGTTACGTCCTACAATACTGAATCAAAGTCAGTATCA
ss538947425	T/C	0.134	GQ02825_L11	LG08	151.5	GCATGATTGTCTGTATTGAATGGAAGTTAATATGAGCCTAAAGCTAAGTA	AGTTTTGGCTCGTGGTAAGTTTAGCTCTTTTGAGAGTTGGTCCTGAAAGG
ss538947427	A/G	0.158	GQ02825_L20	LG08	90.4	GATGGCAGAACTGTATTGTATGTCTTTATGTCATATTTCACTTCACAGTC	GGGATTCAGATAGTTAAGCAATAGTTCATGGTAGTTTCATTGAAGCCATG
ss538947428	A/G	0.405	GQ02825_M08	LG05	143.2	TATCTCGGCAAAACATTCACACAATGATCTACCCAAGCAAGAGTCCTCCG	AACATCAGAGTCTGGATTGATTTCAGTATCAAAGTTTACAGCAATCATCC
ss538947429	T/G	0.162	GQ02825_N08	LG10	1.4	TAATGCAAGTTGTCCTCTGCAGCTTATATACACAACGCCATATCATAAAA	CAGCAACAAAAGTAGTAGTTAAATCAGGTAAGGTCATTGTAAAAGCTTTG
ss538947431	A/G	0.147	GQ02825_O14	LG09	72.8	TGGTTTGTTTATGAAAATGGAAGATGAAGAGGAGGAAGAGGCTACTGCTG	TGGAATAGCTGCTGGAAATGGTGGTGCAGAGGAAGGTGAAATAGATTAGT
ss538947432	A/C	0.203	GQ02825_O22	LG05	38.8	GAGTAGTTCCGGTAATGACGTCCTTAATATTAGAAGTTGGAAACCACCTA	TTGTAATGACAGAAGCTTCTATCTCTGGAGTTGGGCTGGGAGGAATTTCT
ss538947434	T/G	0.089	GQ02825_P09	LG12	7.6	GGAACCATCTATGTGCATGAGCAAGACTACAATGAGGCTCTGAAACACAC	CACTCGGGAGGAACTCTAGAATTGTATGCTCTGAATATTCAAATATATCT
ss538947435	T/G	0.360	GQ02825_P13	LG08	154.9	AAAGGAGGCGTTGAAAATTTGTTCAGGCAGATCTTCGCTATTGATGATCC	GAAGAGAAGCTGCTGAAGACATATGTTTGTTATTTGTGTACCAGTACTGA
ss538947437	A/G	0.101	GQ02826_A07	LG10	78.4	TGGAATTAGCAGATTGTGAAGCCAGGACAGATGCTCTTATTGGCAAATTG	GTCTGGTAGAAAGAAATGCTGAAGCAAAATATCAACATGATATTGAGGAC
ss538947441	T/C	0.119	GQ02826_B12	LG02	146.2	ATTGAGGTGGATCGTAGTGGAGGTTTTCCACGGTTGAAGTTTAGGGATCA	GAGACATATACTAACAAGACAAAGGAATACGATGACATGGCAATGAAATA
ss538947444	A/G	0.347	GQ02826_C23	LG07	1.7	CAAAAGATACTCTACTGGAAGAAGCCTGCAAAAAAATATGATGAGGCTAC	AAGCTATGTCCTACTTTACATGACGCATTTTATAATTGGGCAATTGCTAT
ss538947446	T/C	0.057	GQ02826_F01	LG05	46.2	TGGATTTTGGGCAAATTCATCTCAGAAAATGGCTTGGATTACCCGTTTTG	CGTGATGATATCGTTTCTGGCCCTTGGCATTTTGGTATCTCCAGAGGCAT
ss538947447	T/G	0.090	GQ02826_G17	LG08	80.5	CATTCATGCCAGCAATCTAAAGACGCATAGCCAACATGTCTGACATGAAG	AAAAGCAGGCATATGTTTTGGTCAGATAAAGATTCATCAGGATGCTAGCT
ss538947448	A/G	0.293	GQ02826_H21	LG01	14.1	CCGGTTCGTTTGTATGGCAAGTGATTACTACGCAACTCTGGGAGTATCGA	GTCTGCAAACACCAAGGAGATCAAATCTGCTTACAGAAGACTCGCTCGGC
ss538947449	A/G	0.306	GQ02826_J02	LG02	155.0	GGGATTGGGATAGAGATCAAACCAATTCTGTGGACTTCGTTGAAAAGAAA	CGGTGGTTCTCAGATGAACTTAAGCTGTACACCAGTGTAGCTCGAATTCG
ss538947450	T/C	0.108	GQ02826_L03	LG05	63.8	GTTCATGCACATCCAACATTGTCTGAAGTACTTGATGAGCTCTTCAAGCA	GCCAAGGTTGCAGAGCATGTTCCTCAACCATCGCACACACAGCCTATTGC
ss538947451	A/G	0.480	GQ02826_M24	LG10	5.8	GCAACACCTGTTACTGGATCAGCTCAAGAAATTCAAGCTTCCAATACCTC	ACAACATTACCTGCATTGCCTGTTTCGGAAATTGCTAGGAGTGGAGGTTC
ss538947452	T/C	0.126	GQ02826_N05	LG09	103.3	CCTTGGAAAGGTGGTGGAGGGGAAAGCAGGTCTCGTTTTTTATGGCCACG	CTGTTTAATGAACGTGAAAAGGAGTCCACTCCTAGAAGAACAAACCATGT
ss538947454	T/G	0.156	GQ02826_O02	LG03	153.9	TCGTGGAGGAAAAAGACAGCGAAATAGGGAGTGACGATGACTTAAAAGAA	CATTGGAGGACACTTCCCTGACTAATTCAGGCAAAGAGCAATCTGATAGC
ss538947457	A/G	0.238	GQ02826_P14	LG09	40.3	CAGATTGCGGCTCTGGTAGAGAGGGCAATTGCTTCCAGAGCAGTGCCGGA	AACAGCAATGCCGTGTATTTGGTACTGACGTCCGATGACGTTACTGTGGA
ss538947459	T/C	0.190	GQ02827_C15	LG09	62.5	ACATTAATGAAACAAGCCCATCAGCTGGATTTTGCTTCTAGCTGTTTATC	ATGTCTGATTGAGATTAAACAAGATTTGGTTTAGGGGTTAGGGATCATCT
ss538947461	T/C	0.299	GQ02827_E23	LG01	144.9	CTTTTCTTGGCTGATGAGAAACGTTCTGGTTTCATCACGGGGCAAGAGTT	GTAGTAGATGGTGGGGTGACAAAGAAAATGGTTTATCCAGAATAATTTGA
ss538947462	A/C	0.400	GQ02827_G04	LG12	74.2	TGGGCCTCGATAAAGGAATTGCACTCTAGGATTTTGGCCTTTTACCTCAT	TATAAGGGTTCTATTGAGTATGGTGGCTGGCAAGAAGGCGTTGCATTACT
ss538947464	A/G	0.146	GQ02827_G23	LG02	153.0	GATATTTATAGCTTCGGCGTCCTGATGCTAGTGATTGTTTCTGGAAGAAG	CCTCTGCATATTCTGGCTTCGCCCATGAAGGATTTTGAGAAGGCAAATCT
ss538947465	T/C	0.335	GQ02827_I09	LG02	176.6	TTTTGTTACAATTGCTAGGAAGTTTCATGTAGAAACAATGAGCAACAACA	GAGAGATCACAAGAAAGTAAAAGAGATTGGAAGGGTGCTTATGTCTCAAC
ss538947467	A/C	0.442	GQ02827_K12	LG03	148.4	ACCCAATTGTTTCTTTTTGTCATACATGGTTTGCCAAGCATAGAAGGGAA	ATAGCTGGCTTATGTTCTCCAAAGGTGACAAGCAGGTGTCTCCTTTAACA
ss538947468	T/C	0.171	GQ02827_K22	LG08	74.8	GGGCTGACCATTAAAGATTGTAGCTGAAGGTGGCAACTTTCATAAGGGCT	GATTAAAAATATTAGCTAAAGTTGGCAACTTTCATAAGAGCTTGTATAGA
ss538947469	A/G	0.081	GQ02827_L16	LG05	3.8	TGAAGAGATGGAATCCGTCCGCGGCTGATTGCCTTCCAGAATATATGAAA	GAATGTACATGATAGTTTACGACACAGTAAATGAAATATGTCAAGAGGCA
ss538947474	T/C	0.084	GQ02828_B08	LG01	97.1	GCATTTGTGACTCCGGTATTTTGGATAACTCCCGTCAGCCAAGATGTGGA	TCTGATTGCCCGCTATGGAATAACGAGCAGACGCAGCTGTGCTACAGTTG
ss538947477	A/G	0.049	GQ02828_C13	LG07	45.0	TTGAACAGTTTACAGACAGGCTTGAAGCATGTATTTGAGCAGATCACACA	TTTAATGCAATCTCCTTGAAATCATATGAAGAGCTCAGTGTACAGCCGGG
ss538947481	A/G	0.036	GQ02828_F12	LG03	118.2	TGTTTGTTTGTGTGCTAATAACTTGGGCACAATCAACTGATCTCACAGAA	TCATATCTGTTTTGTTACCTTATAAAGAGGCATTAAAGGCTATTGCAGTC
ss538947483	A/G	0.218	GQ02828_F24	LG09	69.5	AATGATAAGCTCTATGATGCAGAAGGTATCTTCAATCCACATGCAGCCAA	TCGGAGAAAAAACGGAGGAAAAAAGCTGGGAAAGTGCCTGTGAAGGCTTC
ss538947484	T/C	0.347	GQ02828_G03	LG07	157.1	CAAGCTCTTGAGGGCGCCAAGGACCTCACACAAGGATGGAAGAGCGTATC	AAGTCCTTTATGCAGATACTGGGATTCGAACGCTGGCCAGTTGATTTCCA
ss538947486	T/G	0.114	GQ02828_G12	LG10	116.0	ACTGTAAACTTATCCTCATATAGTGTTGCTTCTGTTAAAGCTGGGGACAT	TAGTTTATTGAAATTGGAAAAGAAAGTGTCTGCAGTTCAAGCTTTACGCC
ss538947487	T/C	0.082	GQ02828_I02	LG11	24.9	AGCAACTATATTGCATCTTTCCCAATGGAAGCATGTCATGCCTTGTGCCC	TTATGTTTCTTATGGGTGTATTTGACGAATTTGAGTTTAATTCTCTTGGT
ss538947489	A/C	failed SNP	GQ02828_J07	LG03	142.6	GCTTATGTTCATTCGGCATGAAGGTCCTCATGGGCTGGCCTGCCGAATGA	AAAATACATGAAGGCCCAGATGCCCATCAGCAGGGCTATTATTCGTAGGA
ss538947490	T/C	0.399	GQ02828_J16	LG05	76.1	CTGTATACAAGAAGCCCAGATCAGATTTGTGCTGAGGATAAACAAATGGG	TACACCATCTTCTTGTAGTGATAGTTATTATAGTACTGCGTTTGTTCCTT
ss538947491	T/G	0.172	GQ02828_J19	LG04	113.4	CTGCGGTGATTGAGATTGTGAACCAAGGCAAACTTGACATACCTTGGTTT	GATCTTTATCCGTGGGAATTGCCTCTTCACCATGGCAGTTTCAGTTCTGT
ss538947492	T/C	0.234	GQ02828_K04	LG03	64.3	CGCTTCTGCTCTCCAGATCTCTCTGCGATTAATTTTTCCTTGTTCTCGCT	GCTTTGCCATTGGAGTTTAATTTTATATTTCTGTGATCTGTTGAGCTCAT
ss538947498	A/G	0.363	GQ02828_N06	LG11	73.6	GTTGTTATTATTAAGGTCCTACATTGGTCTAAGGAGAAACCGCTTCATCT	TGACAGTTGCATGTCAGTATTCGCACTTTTGTAAAAGTTTTATTACTAAA
ss538947499	T/C	0.101	GQ02828_N12	LG04	74.0	GACGAACTGTTAATAGGATCAATGTCTGTATGCATTAATGATTTTCCAAA	GGAGTATCAAAGCCAAGGCGGTTGAAGCATGTTGTTATGGTCAACAGCGA
ss538947500	T/C	0.027	GQ02828_N17	LG10	72.2	ACTGGATTTCGTTACACCCATTTGGGGATCCGGAGGATTAGATTGGTTTT	CAGACGGACATCAAGCTCTGTTTGTAGGTCAACGGGTTGTTTTTGTTAGA
ss538947501	A/C	0.405	GQ02828_N23	LG06	102.8	GTCAATTCTACCGTAGTCCAAGCAATCTTAAAGGAACCTCGAATTGGAGC	TCGGTGCTTCGGCTTCATTTTCACGACTGTTTCGTTAATGGTTGTGATGG
ss538947502	T/G	0.197	GQ02828_O08	LG07	42.1	ATTTTAAATCGAAAAGTGTGCTGATACCACTGAAAGTTTTGATCTGAACG	AGAGGCTTCTTGAAAACATGTCTACTCTTTAGGGTTGTAGCTTGGATTTT
ss538947503	T/C	0.198	GQ02828_P07	LG06	131.8	TCAAGTAATGATAGATGTGATAAGCTGGAGAATTGTATTTTGGACAGAAG	GTGGAGTTATAGTAGTTTGCAATATTTTTGCTAAATATGCATGGTGAACA
ss538947504	A/G	0.177	GQ02828_P16	LG01	30.7	TTTTTTTCACAACATTAATGCTAGTGCACTCCGGACAATGAAGATCATGT	CATGGAAAGTTCCCTTGATGAGCTTCTCAAGCTTGTGGAGATGAATCATC
ss538947507	A/G	0.067	GQ02829_B22	LG02	52.2	TGGACAGAGAATTGAGACATTGGATTCCTGCTCGCATACTTGAGAGGATC	AAGGTTGCTGTCAAATAGAATGGTTATAGGTCGATGGATTTCATTGGCAT
ss538947508	T/C	0.043	GQ02829_C06	LG09	62.2	CTGTTACTAAGTGTTCTAAATCAGCCTTTGCATAGCATTTTATTTGTTAA	ATGGACAGTTGCTACTTGTCTTTAATATGTATGTCAAGAGCAGTACATCA
ss538947509	T/G	0.158	GQ02829_D01	LG03	128.1	ACAGCTTTGTTGAAGCATAGAATTGGATTGAGCACCAGAACCAATTCATA	TTTAGAGACAACTGGTAGATTCTCTCCTCTGCAAGCCTCAGAGGAGAGCT
ss538947510	A/G	0.389	GQ02829_D06	LG05	74.2	CAAATTCGCGAGTAAAAGATTCGCTTTTTTGTTAAGTTCGCATTTCAGTA	GCTTAGGGTGGTCTGAAGAGACAACAAGTATCTGGTCATCCATGGCATCA
ss538947512	A/G	0.454	GQ02829_D21	LG08	145.5	TTTGGATTTAGTTTCAATTTGGTGAGCTGTAGTGAAATAATTCCATGCAC	TGAGTCTGACAGATTAAATTTCTATTCTGGTAAGGGATATATATTGCTAC
ss538947513	T/G	0.399	GQ02829_E13	LG05	14.0	GCAGCTTCCCCATTTATCCATGCAAAACGGGTTTTGGTGATAGGAAGGCA	CTTCGAGATGATTTAGGATCAGATTCTTCATTTCAGCCCTCAGAAAAGAT
ss538947514	T/G	0.228	GQ02829_F03	LG11	62.6	ATGGAAAGAGATCATGCATGTGAATGCTGACACGGTCTTGGATAATTTTT	ATCATCATACTGATACAGACAGCTGAAGACAGAGACAACCCGGAAAGTAG
ss538947515	T/C	0.108	GQ02829_F05	LG08	114.3	CACTCAATGAGAGCAGCTGCTGCCGAGAAAATATTGCGGCCACCCCTTCT	GGATGGAATTTACCGGACGTTTGGAAGCTGCCGCCACGTCCAGTCCTCTC
ss538947519	T/C	0.209	GQ02829_G19	LG07	115.1	GTTGTGGTTTGCAGTCTTGTTATGCAAATTTTCACTTCTAGAATGGTCAT	CTTTAGGCCAAATTGGTATCTGATGTCTAATTGGCATTCTTTCAAAAGAT
ss538947521	T/G	0.091	GQ02829_I07	LG04	66.2	ATGATAAGGATGGATCTGTAAATCAAGGATGAAGTTCCCACCTTGGTATC	TATCACCACCAAGGTTTGTCAGGTATATCCAGTGTACTATTTCTCATGAA
ss538947522	T/C	0.292	GQ02829_I15	LG11	112.9	TGTGCCTAGATTGAAAGAGGCCGGCGCTCTCTGGCTTTAATAAAGCTCAA	TGCTTCGTTTGTCTGGGGAATTTTTAGGTTTATTTGTTTGGGGTTCGAGG
ss538947523	T/C	0.278	GQ02829_I16	LG09	58.2	CTATTTGATACATTGGACAGTTTAGAAGTACATTTGGCTGATTCAAGATA	TTGTGTGGGGATATATTAACACTTGCAGATGTTCGGTTATTTACTACTTT
ss538947524	T/C	0.240	GQ02829_K20	LG01	129.1	TTATGTGTGGTGGGCGGAGCTCTCCTCGTCAGAAAACTCACCCAGCCCAC	ACGGATCATGCAAGGATTGTTGCAGACGCTCTCACTGGAGAAAAGTTTTC
ss538947528	T/C	0.214	GQ02829_M05	LG09	140.8	TGAGATAGCTGTCATTGGGGATTACAGAAGAACCCACAGGAAAGATTGCA	GACTCTGGTCAGAAGAATTAAACTGTTGATGCCCTTGTTTGAGGAATTGA
ss538947530	T/C	0.448	GQ02829_O06	LG01	146.7	GATGGAGACTGTCGGCATGATGAGCAACAACCCGTTGTGACACCTACCTT	GGGACTGTCAATAATGTCTTGCTTGTTCCTGGGCCAGAACTTCTACCTAC
ss538947531	T/C	0.026	GQ02829_O09	LG12	125.7	CTAGTTTTCTGTAAAGATATCAGCAATAAGTTGTGAATGAATACTGCAGT	GTAGCGAGGTTCTATTTTGGAGCCATTCTATAACATGATTTGGCGAAATT
ss538947533	A/C	0.043	GQ02829_O15	LG03	18.9	TTATTGTTGCTCGGGCTTCACTTTGTTGAACCATTCAATTTTGTTTATTG	TCTCCTCTTAGTCAAATAATCGATCATTGTTATCTTAAACTTTCAACTCC
ss538947535	T/C	0.129	GQ02829_O21	LG03	79.0	ACTGATATTTGGGGGGCAGAGATGGCTGGTAGGAGTGTTGTAAGCCCGAC	GTTTGGCTACAACAAACAGAGGAACGTATGCATATGTGCGTATATCAGCA
ss538947536	A/G	0.170	GQ02829_P08	LG04	3.5	ATGATGGAATAGGTAATCTTCATGACAACTTCACGGAGCATATAATTTAT	CTAAACTCTGTTCAAGGTCCCAAAGATTTCATTTTCTTACGGACATGATA
ss538947537	T/G	0.186	GQ02829_P11	LG02	57.4	ATGCCAGATGGAACACGGGGATTCACCATGGGTCGTGGAAAACCATTTGC	AGTGCAACAGTTTAGGAATTGTTTGATTAACTGGACTCTTCTGGCCTTTG
ss538947540	A/G	0.115	GQ02830_C23	LG06	127.4	CACCTTTTGGGTACCTGCTTACATCACTTTTTCTGCTAATTTGGAGGAAA	TAAGCCAACCGAGAAGGCCTTTACTGGTGCTATCTGGGATGTCAGGGGAT
ss538947541	A/C	0.051	GQ02830_D10	LG02	132.9	TTCATATTTGATTTATTAGGACAAAGGTGTAGTCAAGGCGTACAGGATAG	AAATGATTTGTCAGATACAGTATAATGTATGGATGAGCTCTGTACCTTAA
ss538947543	A/G	0.074	GQ02830_D17	LG09	77.5	AGAAGAATATATGCCGCTGAGTATTTTAGCAAGTCTGAAATAACGCTTGC	AAAAGATCAATCAATTGCCAGGATAATTCTCTCAATGCCGTTGAATTTCA
ss538947546	T/C	0.497	GQ02830_E04	NA	NA	ACAGTTGGCGCGGACGATACCAGTGAAGAGAACAAGGAAGAGATTGACAA	GTGGAGGAAATCGTTGATTTGAAGATTGAGAAATCTGGGAAGAATTCGAG
ss538947547	T/C	0.309	GQ02830_E17	LG07	127.6	GTTATTATACAGTTTTCTCATACTAGGCTTTTAATGCAAGACATCACTAT	CCCTTATTTTGATATGAAATGATTGTTTGGAAACATGGATATCATGATAT
ss538947548	T/G	0.105	GQ02830_E18	LG02	166.7	GTCGTCTGCTTCAGCTTAGTGATAAAAATGTCCAAATTTTGAGAGATTTT	GTCAGTTGGAATTGGCATTGGAGAGACTTAGACTTCAGATTAGAGAGTTG
ss538947549	T/C	0.218	GQ02830_E20	LG11	24.2	ACTATTGTACTTTTTTTTATAGTGTTTAGATCATTTGTTGGTGCGAAGTT	AAGGCCATGCTTCCTTGTTAAGTACAAGGACATGTTCTCTGATTTGAAAA
ss538947551	A/G	0.347	GQ02830_F21	LG07	41.6	CTCCAGTAATAGTTCGGAGGTTCTGAGGAGCCATCCTAATCAGGGTGGCA	CTTGAGTTCCATTTTTGATGCACAAAAGAAACCTCGACGAAAACGGAGAC
ss538947552	T/C	0.281	GQ02830_F22	LG03	56.6	CTTGCAGAACACCATTCCCATGAAGTCAGAAACTAGAATGGTACATAATC	GGTGAATAGAAAATTGCAAGCTAGAATGATATTCACAAGGTGTTCTGCAA
ss538947555	T/G	0.241	GQ02830_G15	LG05	115.7	AAGGAGCTTCTGTAGCAGCTACTCTTTGCACGTTAAGGAAGAGAAGTTCA	GTCACAATACTAACATAGATTTTGAGTTTGTGATATTATGTTCTGGATTT
ss538947556	A/C	0.202	GQ02830_G16	LG06	54.2	ATTGTTAGTCTGTCTCTCGAGGCAGCAGTGGTTTATGATATTGTAAAGGA	CAATGGCGACATTCGAACTCTATCGCAAATCAACGATTGGCACGTGTCTC
ss538947557	A/G	0.434	GQ02830_G18	LG11	73.7	GATTAATTCTACTAAAGATCTTAGTATCGATTCAGATCGCCCCTTGTTGA	TGGGAATGGCAGAAAACATGGGAGATGAGGACCTGGGTGGATGCATTGTT
ss538947559	T/C	0.134	GQ02830_H03	LG03	29.4	GCAGTGACTGAGAACTTGAGACATGCAAGTGAACAAATGGCCACTGGATC	AATGCCCATGGAAATGGAAGTAAAACAGCGACTGATGCAGATACTCTTCT
ss538947560	A/G	0.174	GQ02830_H24	LG05	104.4	TGAATGATGCTAGTGAAAACCACAACAGGATAAATCATAAAGTACACACC	AGGACCTTTTGACAAAAAGAGAGAGGATCGGAAATGATTACTTCCAAGCA
ss538947561	A/G	0.413	GQ02830_I18	LG12	60.2	CAGAAGGAGAAGGAGAAATTTGATGTGTTTGGCATGAGGATTGCTGGACA	ACCACCAAAGAAGGGACCCGCCTTGCTCTGCAGAATAACAAGCCTATATC
ss538947563	T/C	0.066	GQ02830_J15	LG02	99.1	CATGGCAAATTCCGAAACTATGATTATATTATCATAAAAGGAAACCTCTT	TCAGTGTATAGCAGTACGCTTGATTTTACTGGTATGATATCTTAAGAAAA
ss538947564	A/C	0.161	GQ02830_J18	LG06	0.8	GAAAAGATGCTAATGGAAAAAAAAACTGGAGCAAAGGTTCTGAAATATTA	GACTGGATGGTAACACTCCTCTAGAACTCAGGGAAAATATTATTGAACAA
ss538947565	T/C	0.354	GQ02830_K01	LG12	22.1	CATTAACAGGTTTGGACACATGGATGTCAAGGAAATGGAGAGAAAAGCAG	GGCGTTGGCGTCAGCAACGTTCTGATTGGCGTGCTGAAGATATGCAGTTT
ss538947566	T/C	0.057	GQ02830_L10	LG03	152.9	ACCTCCAAGCATTCTTATTGTTTGAGCTATGGAGTATGGTTTTATTTTCG	CATTGTCTTACTTAAACACTTCTGAAACTTTGCTTATTTCACTTGAGTGA
ss538947567	A/G	0.079	GQ02830_L13	LG04	102.5	AGCATGGCAGCTGTAGGAGGATTAGCCATAGGAATGTGTATTGTATTTGG	GGATTTGTGTTGCTTTTATTGGCTGAACTCTGCTATGTTTTCTACTGGAA
ss538947568	T/G	0.471	GQ02830_M14	LG12	108.7	AGCTACTGGAGAAATTGAATCTCGCTCAGCCCGTAGCAGAGGTTTCTTAA	TTAATTTGGCAATGCATGTCTAGGATCAATGATGCCTTGCTTGAGCTTAT
ss538947569	T/C	0.067	GQ02830_N17	LG05	27.4	TGGATTTTATTTTCATTGCTTCTTATTTTGGCGTGGGGAGTTGGTTTTAT	ATGTTACTTTATTTACCATTGAGAAGATACATTGTCCGACAAGAATTTCG
ss538947570	A/G	0.230	GQ02830_O01	LG11	49.8	GTGGGAATTCAATCGGATTTGGCTCTGGGGGGTGGAAATTGGATCGGTTT	CCCATTGGGTGGAGAGGAGTATCAAGGATTAAGGATTTCAGGCATTTAGT
ss538947574	A/G	0.145	GQ02901_A13	LG03	152.0	AAACCTTAAATTCCTCAACATTAATGGATGCTTCTCGCTGGAAACAGTGA	TATTCGAGGTCTGATATCTTTGGAAGAAATTAAAGCGGAGAATTGTTGTA
ss538947576	A/C	0.391	GQ02901_C04	LG09	95.9	GGAGAGATTAGGGTGAATTGCTGGGAGCCCAATTACATAGAGCCAACTCC	TCACCTGCACCGGAGCCCGCTGCTTTNTCTCCATCTTCCCCTCCACCTGA
ss538947578	T/C	0.045	GQ02901_C18	LG02	124.6	CCCAGAATTAGCCCCTCAGGTGTGAGCAAACCCTTTTTTTCTTTTGTTTA	CTTGGTTAGTCAACCTGTATATTGAAGTTGACTGAATTGCAGAAACAGGT
ss538947581	A/G	0.153	GQ02901_E12	LG02	12.5	TCTTTTCATCCGAGTTCGCAGCGGGAATTGAAAGAATGGACGGGGACGGT	GCGTCTGCGCGGCGGGATTTCTTGTTTGCGTTCGTGGGTGCCGAGCGGCG
ss538947583	A/G	0.049	GQ02901_E18	LG04	85.0	CAAAGGCTGATAGGGAGGAGTGTGATAGTGAGGAGAATGAGTCTATTATG	GGAGTTGTGATGCAAGAAGCAATGAATCTGTGCTTTCCCAGTTGGCGAGG
ss538947584	T/G	0.097	GQ02901_F06	LG11	6.5	CATGCCCTTCGTGTTGAAATTGAATGAAAATGAATTTAAAAAAGAGTAAG	TCCTAAGTGGATTATTTGAGATGAGAGATTGGAGTGAAATTATACAGCAA
ss538947586	A/G	0.462	GQ02901_F23	LG02	70.7	AGTAATGGCCAGCCAAAGAATTCTGGTGATTGGTGGGTTGAAGATCTGTC	GTTCTTCCTATTGGCTTGTATCAGAGAGTTATAACAGCGATGAAATCCAG
ss538947588	A/G	0.469	GQ02901_K10	LG07	176.9	GAGCAGGTCTTGTTCCTCTTTCTAGCCCAAACAAGAGCCAGGAAGAGGAA	AGCCGAGCAGAAGAAATTTTCGCAGGTAAAATTTATAATGAATAAACCAG
ss538947589	A/G	0.110	GQ02901_K14	LG04	95.5	GCATTTTATGAGAGCTAAAGCTCAAAGGCATTTATAAATCATTTTGATAG	AGTCTTGTAAATGATCGTTCTCTATTTGAACAAGTACAATTCTTAATGTT
ss538947590	T/C	0.407	GQ02901_M16	LG11	123.2	CAGAATAACATGAAAGTTACCTTTTATAGCCGCACATTTTTGTCCATCAT	GGCGGCGTGGTTGCAGGAATCTTAGGACTCACTGGTTTGAAAGGTTTTAT
ss538947593	A/G	0.168	GQ02901_N04	LG09	134.3	GAAGCACTTCAGAAAGGTGAATCAATACCACCAGAGTTGTCTAAGGACTC	GAGAAACCTGACTCAGAGAAACATCGTCATCAGGAAAATCCTTTCATGCA
ss538947596	T/C	0.209	GQ02901_O17	LG10	2.6	AAATGTTGAACATTCTATTGAATGAATGTTGGGATGCATCTTGAAACTTT	GAGGCTAGCTAGTATTCATGTTATAATATCAGTGGATAAAAAANNNNNNN
ss538947602	T/C	0.230	GQ02902_B07	LG03	152.3	GGTTCTGTTATTGAAAAGTTGGGTACAATGGTCCATGAAAGTATTACCTC	CCTCATAGGAGGGCACAAAATCCTGTTTCTCCTTTGTCAGCTTCACTGCG
ss538947603	T/C	0.088	GQ02902_B19	LG05	140.3	ATTGTCTGAGGTCAATGCAGATTTTTTCACTTTGAGATAGAACCTGAAGG	TTTGTGTTGCATTAGTAATATTGTCCTCCGACAGTTTCTTAACTGTAGAG
ss538947605	A/G	0.072	GQ02902_C11	LG06	81.0	AATGTCAACCACGAGATTCCAGCTGCCCTTTTGGAATTTTGGTGGTGAGT	TGATATCCGCATTCAATTCACATGAACCAACGTGCATATACTCGAGGAGG
ss538947607	A/G	0.005	GQ02902_D23	NA	NA	TTCACTAGATGTTCTTACTTGATACTAAGTATGGCAATGGATTGTATTTT	CTGGTAGTCTCTGTTGGAAGGATGTTCACTAATGACTGGCTGGGTACTCA
ss538947608	A/G	0.491	GQ02902_E23	LG02	91.1	TAATCCGGTATTACTACATTTGGTACCTAATATATGTTGCAGACGTGTAA	TGTATGTGCCTAAGTTTGGGTAATCTAAGAATGCGTGTTACATTCATGTA
ss538947609	T/C	0.063	GQ02902_G15	LG11	122.2	TAAGCGGTTAGATATACCATATACTTGGATGTATTTTATGGTTAGTCATA	TTATTTTCCTTCGCATCAAAAGATTAGAATATACACAGGTATGGGGTGTA
ss538947613	T/C	0.165	GQ02902_J24	LG01	93.4	CGTATCTGGTTTAGATGCAAGGGGAGTGTGGAGTGTTCTGATATGTGAAT	CAATTTTTTGACCTTAGTTCCTGAGGGAGAGTTGGGCCACAAGCTTAAGA
ss538947614	T/C	0.044	GQ02902_K19	LG04	68.1	GAAGCAAGTGGTTGACCTTTTTATGTTTAGGCAGAGGTGAGAAACACAGT	CATCTTTAGTAAGCTCAGGCTAGATTTTGCAAATCCTAAGCAGGTGTGCC
ss538947616	T/C	0.186	GQ02902_M05	LG03	125.5	TTTCAGATGAATCTTTCTTGGTTATACCAGTAAACAGGTATTAAGTCTAC	AAGAAAGGAGATCTCCAGATTTTGTCAAATGTTTAATGAAGTCGTTTGTT
ss538947617	A/G	0.454	GQ02902_M13	LG04	122.2	AGACTATTGTAATCTTTTTGGGAAACCCTACTTTGTTGATGTAATATATG	ACTATTATTGATTATCGAGACATGGCTGCATCTGGGGGAGGAAGAAAAGC
ss538947618	A/G	0.169	GQ02902_N24	LG02	14.5	GAACATTCTTCCTTGACGTTCATGTATAACAGCTGTTATATATTTGCATT	CCATTTGACATACATTGAGATTTCCATTCTCCACAATAAATATGCTTATT
ss538947620	T/C	0.264	GQ02902_P21	LG11	62.1	TTCAAGAAGCTATACGGCACAACTCTTGTTACAGGTTTTGCAAGAATCTT	GGACAGCCTGTAGGCATAATTGGAAACAATGGCATTTTATTCACAGAATC
ss538947621	T/C	0.166	GQ02902_P24	LG12	7.5	AGTCATGATATGTGGTTGCGAGGGATTTGGAGAACATTCAAAACAATATG	ATGGATTACGGGTTCCTTTCCTGTGATTCTCATGTCTAACACTATGTTCT
ss538947623	T/G	0.407	GQ02903_B06	LG02	177.0	CAGAATGGGGAGAGGCCCTCGCAATGTCTAACTCACTTGACTTGGTTTGG	CACGCCTTCTGTCTGATCCTTTCTTAAAGCGCCTTATTCTGAGGTTCATT
ss538947625	T/C	0.267	GQ02903_C24	LG03	76.8	GCTTGCACTTCAATCGAACAAGTCCCGCGCTACATCTTGCAGAAGCCATG	GCCACATCCTCAAACTCAAACGTTGTACACCCCATTCCCATTCCCCAAGG
ss538947626	A/G	0.024	GQ02903_E13	LG02	87.9	ATTTACCATTCATTGACCTGATTCTATAAGCAATTTTTTTTCCCACTTGC	ATGGTTACTGGCTTTACAGGGTCAAGAAAACTAGCTTTGTCTTTGTTGCT
ss538947627	T/G	0.201	GQ02903_G04	LG08	42.9	CAGAATAAGCGTTCTCGATCAAATGCTGGGGGCTCTGGAGCACATATGCC	CCGGCTAAAGCAGGAAAGGCTCCTAATGCTTATGCTTCATCTAATATTTC
ss538947628	A/C	0.039	GQ02903_G11	LG04	9.1	GGCCGTCACCAAGTTTACCAGCGCTTGAGTTTGGTATTTTCTTTGAATTA	TTTCAATGGTGTCTTTTGACACCAACCTCTGCTATGGAACTTTGAATACA
ss538947630	T/C	0.316	GQ02903_I03	LG07	180.5	GAAAGGGACCAGGTAGCCAGACTTTTAAAAGAAGCAGAAAATGATAAATA	GCCTTAGTTCAAATTCGATCAGAAGTGGAGGTTGAGAAGAAAGCATTAGC
ss538947632	A/G	0.406	GQ02903_I19	LG08	45.3	CTGTTTCTCTGTAACATGGAGGCGAGGGAGAGCAGATTCTTTAACAACAA	CCTGCCTACGACAACCGCAATGGCGGNTCAAATACCGCCGGGTATGGAGA
ss538947633	A/G	0.140	GQ02903_J06	LG10	66.9	AGGAGGATCACATTACAAAGTACATTTATTTCTGTGCCTTCTTAAGAGTT	GTAAACTTCTTGCCTTTGATTGATTCTTCAGCAGATTTGGACCTTATACA
ss538947634	T/G	0.039	GQ02903_L15	LG08	157.5	TGGGACGGGTAGCAGCAGCAGCAGTGCATCCAATTTCAGCTGTGCAATTG	GGATGGGATCGTGGAGCAATTTGGCAAGCGTGGCAATGGAGCTGAATGGG
ss538947635	T/C	0.278	GQ02903_N12	LG12	71.2	AGTAGCTGGGTGTTTTCTATACAAAGCTGAACTGATGTACGAATACCATG	GTAGGGAAACCTAGCAGACTGCATGTGGAAGATCTATCCTGTATTGAGTG
ss538947638	A/G	0.053	GQ02904_A01	LG07	96.8	AAACGCAAACACCGTGTGCATATTCTTGTCTGCGCACCTTCAAATTCTGC	TTGGATGAAATTGTACTCCGTTTGATGAATACAGGTATTCGTGATGAAAA
ss538947639	T/C	0.116	GQ02904_A09	LG11	104.1	TTTTCAAATATTTATTTGCCTAGCCATCAGATTATTCTCGTTCTGCCTGG	AGGCAATTCCGATTCCTCATAATGATCATAATGATAAGCAGGGTATGAAT
ss538947640	A/G	failed SNP	GQ02904_C02	LG06	2.7	NNNNNNNNNNNNNNNNNNNNNNNACGATCTTGACGATTGGTAGCGGACAG	CCCTCGTCTTCCTTCCTTTTTATTTCATAACAGTAGAGTGAGATCAGTTA
ss538947644	T/C	0.148	GQ02904_D05	LG06	14.8	TTTGATATATTCAAAGCATGCAAGAAGGAACTTATTGGAGCTTCATAATA	TTTGTTTATTTACAAGGTATACCTCTAGGAGCGAGATTTCATGTATCCAT
ss538947645	T/C	0.197	GQ02904_D09	LG04	94.3	GCAACCAATAGAATATACAGGATTTTTTTGACTCGTTATTTGGTATGACA	AGGTCAACCATTTCTTTCAATCTGTAACAATAAGCAGCTGTAATTTCTTA
ss538947647	T/C	0.240	GQ02904_E11	LG12	98.7	CTCTTGTTGGTCTTCATATCAGTTACCCTGGTTCTGCAGGCTGCTGTGGT	GTGGGATCGAAGCCTCCGAAGGACAAGCATTGCAAGGCAGATAAACCAGG
ss538947648	A/C	0.206	GQ02904_F18	LG02	2.8	GTAGATGCTGTTATTGCCAGTCTGGATTAAGGACCTTATATTAAACAATA	ATTATTGCCTTCAACAGATTTTTGTGAAGGGAACTCCCAGTTTTAAAAAA
ss538947650	A/C	0.290	GQ02904_H13	LG06	129.0	GAAAGGTGGGGAGAATGGTCTGTTATGCAGAATTCATTGCGGATTTTGAT	CTGTCCATTGGTTTTCACTCTGTAAATTGGCGTAAAGATACATAAAGGTA
ss538947651	T/C	0.215	GQ02904_I22	LG08	80.9	GGCGGCGGCCCCGTGGAGGGTTCGAGGAATCCGATGAGTCCCCATGGATA	CAAGTTAGCCCGCGCTCAGCTGCAATGCGCATGGCTCCTCGGGAGCCCTT
ss538947652	A/G	0.121	GQ02904_J21	LG02	99.7	TTGGCAGATGCAAAGGATGTTATGGATGGTATTAAATCAGTGGCTGGTAC	CGACTTCCTGTGTTGACGCCAAATTTGAAGGGTTTTCATGCTGCTATTGA
ss538947656	T/G	0.470	GQ02904_O01	LG03	96.6	CCACGAGATTTCAGTTTCATGGGATGGGTATTGATTCATATACAAAAATC	GAATCAAGCACAGGCAATATGTATTCAATTTGTCATTATATGTGAAGGCT
ss538947658	A/C	0.227	GQ02904_O13	LG07	194.2	CAGGCGATTGCTGGAGATTCATTGAGAAGAAGCGAAATGGGTGGTCATCC	TATTATCCAGAGGACCTGCAACTGCCTGGATATGTGCCTCTCTTCCTCAC
ss538947659	T/C	0.386	GQ02904_O20	LG08	124.4	TTTCTGCATGTGTGTTTCTGCAAAGCCATGCATCTAGTCCTCTGAGATTG	TTTTCCTTGGAGATGAAGGAGATTTGTATTATGTAATATGAGTTTACTGT
ss538947662	A/G	0.072	GQ02905_A12	LG03	116.6	TCTTCTGGTGTATTAAGTTAAATTGTGGTAGGTAGAGTATTGGCTCAACG	TTTTCCATGTTGGACCGAATTTTGTCTCAGTATATATTATTTTATACATA
ss538947663	A/G	0.175	GQ02905_A21	LG04	1.6	TTGGAAACCTATGTTTATAACATGAAAAACACAATTAATGACAAGGACAA	CTTGCTGACAAAATCGAGTCAGATGACAAGGAGAAAATAGATGCAGCATT
ss538947664	A/C	0.118	GQ02905_B19	LG03	68.6	CATGGGAACAAATGCAACAAATATGGATCCAAAAGTGCATGTGGAAATGA	GGACCCGGTGAATTCTGTTGACAGTGTAAACTTTCGTAGGGAGCCATACC
ss538947665	T/C	0.091	GQ02905_C04	LG05	111.7	TTCAATTTTGCGTCCGGAGAGCACGGACGGACTTCCGGTTGCTCTAAATT	GGAAGTGGAGAAGGAAAGGAACCGTCTCAGAACAGCTCAAGCAATAGCCG
ss538947666	T/C	0.432	GQ02905_C06	LG05	74.3	TCTTACAGTTTCTCCAGTCCATCAGGCAGCTGTAGGTTTGGTCCATCCTT	TCGTGGAATATCAATTAGATTTCCTAGATTTATTCGTCAGCGCATTGATA
ss538947668	A/G	0.126	GQ02905_C09	LG03	0.1	ATAAAACTGTTGGCAGTTACCAACAAAGTAATTCACAAGATCACTGAATC	TTCTGTTTTGTAGGTAAAGGAGTTGTGTGGATAGCCAATGATTATCAAGT
ss538947669	T/C	0.128	GQ02905_D11	LG12	1.0	CTCAGGGCTGTCATGCTGCTGTTGCTGCTGTTTGGATGCACAGGGATGAT	CTCATACCTCCAAGTACTGTGGGGACGATAATCTGGACAAAATGCACAAG
ss538947670	T/C	0.182	GQ02905_E10	LG10	9.2	GGACATGCACTGGAACGCGTTGAAGGTTTGAACACAATTTTATTGTCTTG	GTCTTCGTGTCATCCATGGGATTGTGGTGCAGGCCAATTAATTGACCTTC
ss538947673	T/C	0.081	GQ02905_H21	LG02	176.9	TAACAGATCAGATGTAAGACCTGCTGTCCAGGCTGGCAACTCTGGAAATT	GTCAGATAGCAGAAAACAGCTAGATATTCCTTTGGGTTTAGCTACAAAGT
ss538947674	T/C	0.075	GQ02905_H22	LG06	26.0	GCTACCATCAGAGTGGAGTGTTGATACATCCCCAACTCCATACTGTATTG	AGATACATTGTGGGACATGTATTCAGCTATCTCTGAACACGTTCTAAGGC
ss538947675	T/G	0.351	GQ02905_I08	LG01	110.0	CCCATTGGTGACTCGTGAGATACTTGTAAGATATTGTCTCGTTATGAGTT	TCTCGAAAATGTAAATAGGTCAATTGCAGAAGGCAAAAAANNNNNNNNNN
ss538947676	A/G	0.063	GQ02905_J05	LG05	94.3	CTGTGCGGTCCGGTGATAGATCAAGTTAAACTCTTTTCTCTTCGTTAAGC	TTCTATTGCTATCTGCTTGTCTAGCTGCAGATTTTGTTTTATTGCTGTCT
ss538947679	T/C	0.230	GQ02905_K13	LG06	152.2	GTTCAAGGCAAGTTTGAGGATTTAGCTCTAAGAGTGACAAATATGCGTAA	GAGGATAAAGGTATGATAGTGCTAGCTGGGGATGTGTTTGATGTACCAAT
ss538947681	A/G	0.219	GQ02905_L12	LG09	131.9	TGTCCCTGTTTGGCTCAAATTTTGGGTGCCTATGTTCGAGTATGGAGATG	ATCTGTGCCCTGGGGTTTTAAGGAATTATTTAGGAAGATGCCTTCCCAGC
ss538947683	T/G	0.371	GQ02905_L23	LG12	43.3	AACCATGATAGTTCCATTCATTGTAAGAGGCTTTTCATGCCTAGCAAGGA	GATAGTATTCCCAGAGAATGGCTAACACTCAAAGATCAGACATCTAAGGC
ss538947684	A/G	0.245	GQ02905_N16	LG07	100.4	TCGCCAGGCCATTTCTTCTCTCTGACTAGACATGTTTTATTCCATTTCTC	CTCAAGAACTTGACTTCATAAATGTTTTGATGGAAACCTCTTTTAGTGGA
ss538947686	T/G	0.054	GQ02905_O24	LG03	132.0	CGGTTCAGTGTGAAGAAGAAAGGAGACTCCAAGGTGAAGCTGCAGGGGTC	GAGCAGGGCCGCAAGGGACACCTGTCAATTGCGGCCGAGATCTTCGAGGT
ss538947688	A/G	0.498	GQ02905_P15	LG07	156.6	GTGTCATTCTTTGTTCGCATTTCTGGCCCTGATAGATTATGTCTTAAAAA	GGAACAGATGCAGTGAGGAAGCTTGTTAATGAAGGAGAAGATGATGGGAA
ss538947689	A/G	0.221	GQ02906_A05	LG05	23.2	CCAAAGATGTTTTTAATTGCGATGCCAAGAAGAAACTTTGCTCGCTTCCT	AAGCATCCCGGCCTGTTTACGCGCTCNCTGGGCTTCAACGCCTGCTGAAA
ss538947690	T/C	0.173	GQ02906_A13	LG02	63.4	ATTTTGAGTGGAAAATACTTTGAACCATCCTTTCCTCTGGCTAGCTATTG	GATCTCCATTCAGGCGCCTAATACGCCTTCCATTGATGTATTTGGAAAGT
ss538947691	T/C	0.401	GQ02906_A23	LG04	16.9	CCAACACCACGAATAAGTCCTGGCAGGGCAGCCCAATCCCCTTTTGTTAG	AGTAAACGCAATTCTCACAACTTTGCTCCTATAAAGGTTTTGTCTGATTA
ss538947692	T/C	0.220	GQ02906_D09	LG05	54.3	GAGTACAGGGAATACCTTGTGCGAGAGAAATGGATAGGCATCGAGACTGC	AAGATTCTGAAGGAAAAGGTGAAGTGGTGTTACAGGAAAGAGGGCGTCAA
ss538947693	T/C	0.173	GQ02906_E15	LG07	88.9	GTTCTTTTGTTAATATATATTTTCTGTTTGGAAGATGTATTTCCAGATGC	GAGCTTCCATTTTTGTAGAAACTGTTTGTTCCTTTGTATTTATTAGAGTG
ss538947695	A/G	0.061	GQ02906_E23	LG07	5.0	TCAAATAGGTCAGTAAGTGACTATGGAGGTGTGGACCCAGATGTTTATAC	CCTGATGCCAAGACTTTAGGGGGCTGTGGAAGTAGTTTCAGTTCCCCATC
ss538947698	T/C	0.387	GQ02906_F23	LG09	71.1	AGTGGCTGGAAACTGAAACTAGTGATTGATCTCGTGGAATTGCATGGCAG	GACATTCTAAAGGGTAATTTTCATTCCCATTGATCCTCTGGCCTCAAGCA
ss538947699	T/G	0.025	GQ02906_G10	LG01	161.7	TGTCGAAGTTAGCCAAACAATCAATACTGAAGGAACTAGTTCAAGTAAGG	TTCAGAATGGCAAAATCTCGAAGCAGAACATAGAGTCTACACTCAATTAG
ss538947700	A/G	0.232	GQ02906_G12	LG09	142.2	TGGATCCCTGCTTGCAGAGAATTCGAGAGAAGCAGAGCCTGCCAGTGCCA	TGCCACTGCTGCGGAAAATGATCCAGACAGCGTAGTGCAGATGGTTCAAA
ss538947702	T/C	0.361	GQ02906_H19	LG08	83.5	CCTTCTGCAGCTCTGGTCAAAATCTGTAAAGAGTTGCTCAACGGTTTTAG	ATCACACGGGATAGGTTTATCTTTATACAAATTTTTGGGAGGTAATTTTA
ss538947707	A/G	0.016	GQ02906_K15	LG09	58.4	ATGCTATTGTGTAATTAGAGGGATTGCGCAATATGCTTAATAGTTGGTTT	GTAACATCTTTTTGGGGATTTTGATAAAACTAGAAATTTTAAAGCTGCTC
ss538947708	T/G	0.044	GQ02906_K17	NA	NA	CAGAATTGCCACGTAGGGTGAACACTCTCTTGTCTGTTTCTCGAATGCAA	CTCAAGTTGGAGGAGCCCCTACCTTGCTTCCTGGATTAGCCAAAATAGAT
ss538947711	A/G	0.120	GQ02906_O06	LG06	8.5	ATGGAGCTAAAACGTGAGATGGCAGCACCGTATAACAGAAGACTGTCACA	CCCCCCGAAGGAAGCACTTTTTAGGAGAGGCTTGAATAAAAGGAAATATT
ss538947712	T/G	0.113	GQ02906_O17	NA	NA	TACAAAATCCGATTACCTCATCCCCTCTTTCCTTTGGATGGAAGCCAAGA	GTCTGTTTGATTATCGATGATAGAGAAAAGGGTTTAAATGCCGAGGTAGC
ss538947714	A/G	0.269	GQ02906_P05	LG02	101.1	TTCGATTAGTCTGATATGATTGGTGTGCAATTGAATTTAATGAATTCAGA	GTTCATTTATTGCTTGCTAAAAAANNNNNNNNNNNNNNNNNNNNNNNNNN
ss538947715	A/G	0.121	GQ02906_P08	LG11	149.0	ATGACTCATCCACAACGAACTCCGAGTACAAGAAGAGCAAAGACACCAAA	GTTCCCAAGAATTTTTGACTCCTTCCACGATAATAGTGCAGCAACTGGAA
ss538947716	A/G	0.379	GQ02907_A02	LG08	142.6	GGATTGCTGCAGAATTCCTACGCATTTGTGGGAAGATGCCTCTGATTTCC	AAGAATTTGTACCATTTGATGCCCTATTCTGTTGTAGGCTCGAGCAAGCT
ss538947718	T/G	0.171	GQ02907_A13	LG03	59.7	TGATGTATATCATGAAATGAAGAAGATTGATCCTGAATTGACCCCTTCCC	CAATCCACTTCCTCAAGATATTTATGGACTACCTGATTCGCTTAGTAAGA
ss538947719	T/G	0.457	GQ02907_A22	LG12	82.9	GATTTTTTGACAAACCCCAAGGCATGGAGCTACATTTTGGCCTCTGATGC	CCATTATCTTCAGCAGAGGCCCCTAAATCTGCTCTGCGCCATCGTGCAAA
ss538947720	A/C	0.094	GQ02907_B04	LG02	159.5	TGTAAAACTGGATAGGTGTACGGAGTATTTGTTTTTATCCTTGTGAAGCT	ATCTCCTTGGTGACTCCTCATGGCACTTTTTGCCAGAGTCTGAACTTCTT
ss538947724	A/G	0.098	GQ02907_D08	LG02	2.3	CGTTTGGAGAGTATTTGTTTCTTACCCTCTTCATTTGTACAAACCACCCT	TTTCCTTGGACATATTCAGTAAATAATCCAGGCAAAAAGAAGACATGCTT
ss538947725	T/C	0.269	GQ02907_D12	LG03	90.5	AAGAATCTGTTTACGGACGGTTTAGCTGGCCAATATGTACTGCGTGGATC	GATCCAGTTTAGTTCATCCCTTTCTTCTATATTTAATATCAAACATTCAG
ss538947727	T/C	0.410	GQ02907_E06	LG03	121.8	GATTTCTCAGGCTGCTCAAGAGCAGCGAACAGCTTACCTAATCGCTGTTC	ACCACCATTTCTGGTGAAGGGCCAGAAGAGATGATGACAGAATCTTTCCA
ss538947728	T/C	0.268	GQ02907_G01	LG06	75.6	GGACCAGTTATATACGATTTAGCTTATTACTGGCCACATTACACCCCCAT	ACTGCTCCTGCAGATCAGGATCTTATGCTGTTCACGGTATCTAAAAGTAC
ss538947729	A/G	0.253	GQ02907_H19	LG03	81.1	AGATTCCGGGCTGACAATCCAGGCGTGTGGTTCATGCACTGTCACTTGGA	GCTCACACATCTTGGGGATTGAAAATGGCATGGATTGTGAAGAACGGAAA
ss538947730	T/C	0.121	GQ02907_J13	LG04	97.0	AGAGTTTCTGATGAGTACAACAGTGTCAGGGGAATCATTATTTTATTTTT	ATCCATCCGAAACTTGCTGCACCAGTGGAATGATTGGTGATTCTATTCTT
ss538947731	T/C	0.018	GQ02907_K21	LG07	185.8	AAGAAATCCTCTCGTCAGATAATAGAGAGGTACTACTCTCGCATGACACT	GACTTCCATACCAACAAGAAAATTGTTGAGGAAGTCGCCATTATTCCTTC
ss538947733	T/C	0.103	GQ02907_L04	LG09	51.3	GCATTGCAAATGCAGAATGAGGAAGGCGGAGGCGCAGGCGGAGGAGGTGT	TCAATGGTACAAGGCGCATCCAGGGGAATAGGCCTTGAATTTGTCCGCCA
ss538947735	A/C	0.429	GQ02907_L14	LG07	153.8	AATGATGGAGATGTAAAGGAAGATGCATTGAACTTGTGTAACAGTGATGG	GACGTAAAGGAGGAAAGTATGCACAACCCTTCGGGCTCTGAGGATTTGTA
ss538947736	T/C	0.173	GQ02907_L24	LG08	145.7	CTGCAATAGCATGGCAGCAAAGGCATGGTGTGTAATTTTGGGACAGTGAT	TGTTGATATATAGATGCAGGGATTCAATAGGATCCTTACATGGTAAGATC
ss538947737	T/G	0.076	GQ02907_N04	LG10	50.0	TGAGATTGGGGGAAATGAAAAGAGTAAGTCTGAATGTAAGGTTGCAGAAA	GAATCCAGCAATGCCTTGGCTCAGGAGCCACATTCGGGTAAGAATCATCA
ss538947738	T/C	0.083	GQ02907_O19	LG04	105.5	AAAGAAGGGAACTGGTGGATGCGATTTGGAGATGAGAAAGTTTTAGGATA	TGGCCGGCACCTCTGTTCTCCTACTTAGCAGACAGTGCCAGTATGATTGA
ss538947739	A/G	0.407	GQ02908_A03	LG08	32.1	GGTTTGATGTATAAATACGTGTAAACCTTTGGCCGTCGGCATGCTGTGTA	TGAGCAAATTGAATATAAATAAATCTNTTTTTTCCTCTGTTTTGATTCAA
ss538947740	A/C	0.117	GQ02908_A13	LG08	22.9	TTTTCTCTTGTTAGAGTTCTTTCTGAAAGCAAAAGCTTGACCTATCAGGG	ACAGAAGCTCCTGCATCTATATGTATAGGCGAGAGTGTTGTATTTGTATG
ss538947741	T/C	0.422	GQ02908_E22	LG03	119.2	TCCTTTGAAGCATTTGGGATATCTATGAGATAAAATATCCTAGATGGTTA	GGGCTACTTTCTCTCTCTTTGGGTTAGTGTCTGTCTGTACTTGTAGCACT
ss538947744	T/C	0.089	GQ02908_I11	LG07	148.2	AAATCGGATTCAGCCTCGACATGCCCGGCGCGGAATCGAACCTGCGACGT	CCGGAGATCAGAATCCACCCTGTCTCCCAGAATCGATCCTGCGACATCCC
ss538947748	T/G	0.432	GQ02908_K09	LG02	82.9	AATCGAATTGGGGTTCCGAATTCACCTGCAATAAGCCACAGCGGCTCACT	GCCGGTTATATTCTCGCGGACTTCAGCGGGAAACTGTCTTTGAACGGAGA
ss538947750	T/C	0.066	GQ02908_L05	LG05	104.9	CTTTGTAGGGTACGACACCACAGAATTTGGGACACCCAAAATAGCATCGG	TCCGTTTGTGCTGCAACCCGGTGTGGTCATCTATGATGGGGTTTGCCATC
ss538947752	T/C	0.173	GQ02908_M09	LG03	153.7	CAAGAGGAAGAAAGTGATGATGAGGATTGGAGAAAAAGGCGACATAGAAG	AGCATGCATGAAGAGAAAAGAAAAAGAAGGCAACGGGAGAAGGAAGATGA
ss538947753	T/C	0.251	GQ02908_N06	LG12	47.5	AAAAGGGAAAAGTGAGGGTTGCTTCTGTCAGTTGTATTCTCACTTCTTCT	ATATGTTCTGCGGGGGTTTCTCATAAACAGTTTTTTCTGGTTTGTTTGTA
ss538947756	T/C	0.054	GQ02908_O23	LG02	110.6	ATCCTTCGAAATCTGCTTCAATCGTTCGGCCTTCGCCAGATCTATACATC	AAAGCTCAGGGCTTTGTTGGGAGCGCCTGTTTCCTTGTAGTTTTCTCTGG
ss538947757	A/G	0.289	GQ02908_P05	NA	NA	NNNNNNNNNNNNNNNNNNNACGCTGAACGCAGCAACCTTCACGATGGCAG	CGAATATATCTGTAACCCTAAAGATTTACAGTTCACGCAGGAGAGTATAA
ss538947758	A/G	0.228	GQ02908_P11	LG09	54.7	TTTCTCTATACTGTTGACATTAGGGAATTAGCTGAGTTCATTGATGATAA	TATGCTATAATGTGTGTCAAACACGATTACAAGCCTAAGAGTGCTACAAA
ss538947759	A/G	0.356	GQ02908_P13	LG06	58.0	GTCGGAAGAGCGGGAAGGGTGTCTACTCCTACCATGCACCACCAAATAAC	GTAATCCAAGATCTCGCATATAACATTCTCAGGAGAATCAAGTCTGGATA
ss538947760	A/G	0.442	GQ02908_P19	LG01	34.1	ACCCAATTCAGCAGCAGGTCCAGTGACCTTCGGTGGAAATCTGGATGTGA	GAAAAGAAAAAGGTTTTTTAATTATTCTGAAGGGACCGATTTGCCCTGTG
ss538947763	T/C	0.155	GQ03001_B18	LG11	134.6	ACACACAAGGTGATTTACAGGCGATATGCAGGCCTCTTTTTCTCCATGTG	GTGGACATAACTGATAACGAGCTAGCTTATTTGGAGAGCATTCATTTATT
ss538947765	A/G	0.032	GQ03001_D10	LG10	16.8	AATGATTGAAAGCTGGTCCGTGCCAGATGTCATGGTTTTGGTTGAATTGA	GCCTAGAAGATGCTGCGTTTAGAATGAGTGGTTGGTTTTTATTCCATTAT
ss538947767	A/C	0.065	GQ03001_E21	LG02	55.4	ATATGACATTTACACAAGAAGCAAAGGTTTCAGAGGATAAATTTAAGATG	ATTGAAAGATTGACCCGCAATACTGGTCCATTTTATGGATTTGTAAGCAC
ss538947768	T/C	0.488	GQ03001_F18	LG10	15.5	CCTTGGCGTCCTTCGTAGCCAATGATCTGATCTACGACACTCAGAAAGGG	TGCTGAGCTTGACTCTGACGATGTACNGGAGGATCCGCTGGAAGGTGGGC
ss538947769	A/G	0.081	GQ03001_F24	LG02	160.8	TGTGTCTTAGTGTGAGCTACTTGTCAATAAATGGGCTGCTTCAATTCAAA	TTTACTAAGCATTCTCCAGGGTACGAAGACCCTGTAAAACTTGCAGCAGA
ss538947773	T/G	0.250	GQ03001_G23	LG07	175.4	GAAAGAAGAAAGCTAGCCACGCCATCGTCCGGCTTTTACTGCAACAAAAG	TCTGTACTGGTAATAGAATTTTCTTCATTGTTTTAGAGATCTATAGCATC
ss538947774	T/C	0.086	GQ03001_I10	LG04	3.2	TCACAGAGTTTTAATTTCATGGCAGGCCAAGGTCCAGTGCCTGTTGGGTC	TTTGGGAATATAACATTTTCTGCGGGATTCGGTCTGTTTCCTTCTCTGTT
ss538947775	T/C	0.172	GQ03001_J13	LG09	86.4	TTGTGAAGCGTGGGTGTGTTATCTGTACAAGTCTTGAACATTTTAAGAGG	CATTTCTGGAATCCTGTAGAGTAAGTTCAACTATTGTGGAAAGTTTATGC
ss538947776	T/C	0.044	GQ03001_J14	LG03	108.5	CCATGGGCCATATGGGGAGAACATTTTCTGGGGCAGCGGTTCTGACTGGG	ACCGGGTGATGCTGTCAAGTTCTGGGTGGACGAAGAACAGTACTACTCGT
ss538947778	T/C	0.152	GQ03001_J21	LG04	14.4	ATTCTTCAGAACGTGATAGACTATTGTGACAGGACTTATAAAATTAGTCA	GTAACCGTTCAAATTGAGCGGGAGTCAATGTAGTCTAGGACACTCCCTTG
ss538947779	A/C	0.420	GQ03001_K08	LG02	3.8	TCGTGGCAGACTTACGTTGACGAGCATTTGATGTGCGATCTGTCCAATGG	AGTCGCCTCTCTTCGGCTGCAATCTATGGCCACGATGGCACCCCTTGGGC
ss538947780	T/C	0.225	GQ03001_M04	LG08	108.2	AAGATGAGGTGGGACACAATAGTCACTTGTCCCATTTGTAACATTAGAAG	TAAAATAAATTTATTTCAATCCATTTGTTCATGCCTAACTGTACATCCTG
ss538947784	A/G	0.234	GQ03001_N03	LG05	122.7	AACAACGTGGCGTTTGAGGAGATTCGAACCGAGGACGTCGGCGGGAGAAC	GGCAGAAGCAAGAAAGCCGGAGGGGGCGACGCTCCAGTGTGGCAGCGGAG
ss538947785	T/G	0.375	GQ03001_N13	LG09	132.5	ATCAATTTGCATTGCTCTTCCTTCCTTCATATCTGTGAAGTTGAATCCAA	CTGAAGCAGCTATGGCTGACCAGAAGTTTTCGTCACCAACTGAAGGAAAT
ss538947787	T/G	0.285	GQ03002_A10	LG09	101.5	TCTAAAATCTTATTTATTGTTTTTCTTATTCTTCTCATTGCGTCTCTTTA	GAACTCAAATTTTCATTAGCATTTCTGTACGTACGGGATTCTTGTAAAGT
ss538947788	A/G	0.250	GQ03002_A16	LG04	0.5	AGTCTCAGATTATTACCAAATTTACATGTATCTACTCCACAGTTAGTGAA	TTTAGGATTTGGCAGAAAAACAGGTTCAAAACCCACGGGTGGGTGGGAAG
ss538947789	T/G	0.235	GQ03002_D01	LG12	47.8	ACATGAACGCAGAGGATTATGTCAATGACGAGGATCGCTTCAATGTCTCC	ACAGGTTAATTACCTTATTTCCCAAAGTGGATGTCAACCCCGCCGACGGG
ss538947790	T/C	0.300	GQ03002_D18	LG09	88.7	AAGTATGATACTCTCAGAATTCCCCACAAGATAACGTCTCAGGAAGCAGA	GGGACAGTGTTGTTTGGAGAGGGAGAACAATCTGCGCATTTGTTTGATCA
ss538947793	T/C	0.114	GQ03002_E22	LG03	100.2	AAAAGAGCACATTGAGTGCACGTGAAACTGCACCTTTAAAAGTTCGTGGA	ATTCTGATTTGTCGAAGAAGGTAACAAAGGAGAAAGATATATCTTCTTCA
ss538947794	A/C	0.204	GQ03002_F02	LG02	28.6	ATTCACATGGTTATTTCTAAAGCATGCCAGATTGTTTCCAGCAAAGGCTT	TTCGGGGATCATCAATAGGGTAATGGAATTGTGCTAGTTTCTCTCCGTTA
ss538947798	T/C	0.027	GQ03002_J04	LG08	18.6	GAAATATATAAGAAATGTGGAAGAGTTCAAAGAAACTGCAGCCCAAGCCA	TGTTTCAGAAGCGCCTGCTGCTGAGAATTTTGGTGCATCTAAATCAAATC
ss538947799	A/G	0.124	GQ03002_J20	LG10	3.1	TGCAAGTAAAAGGCAACTATATGAATACAAAATCTCCTCCAAGGGAGCCT	TCATCCGATTCTCCCTAGGCAGTCTCTTCAAATCAAAGTCGGAGCGTTTT
ss538947800	T/C	0.063	GQ03002_K05	LG11	24.9	AGGACCTACAGGACTCCAATGACAGTTTTGGAAGGACACACATATGCAAT	CGGAGAGTCAAATTTTCACCTCACCAGGAAAGCCTTATTGCATCTTGTTC
ss538947803	T/C	0.245	GQ03002_L22	LG10	78.8	AAGCATTTCGTTCCGCGGGTTGGAGGAGGAATTTGATTTTTCAAGTGGAA	CGACTCCGGATCTTCAACGACATAAATCACACGCGCTTTTACCGGCCAAA
ss538947805	A/C	0.090	GQ03002_M04	LG09	62.1	AACACTGCCGCCGACGCCGACGCCGCCGAGTTTTCAGCCAGTGCAGGCGT	TTCCCCGCGACAGACGACCTTCACGACGCCTTTCGCATCTTCGATGCAGA
ss538947806	T/C	0.137	GQ03002_M10	LG01	149.9	CAACGTGTGGAGGGCGATGCTAAAAACACCTGCATCAATTGTACTTATAA	TTACACATTTATTGCAGTTTGGTTTGTGGGAGGGCTGACTGCATTTCATA
ss538947808	T/C	0.233	GQ03002_N18	LG12	78.3	CACTACCCATTATATGTAGAGTTCATGCTTCCTCGAAATTTGAGGCCAGT	GAGGAGACTGTCTAGCATTACCACCTCAGATGCTTTATTGTTCACCTCTC
ss538947809	T/C	0.252	GQ03002_P04	LG05	18.6	TTGTATTTTCTATGGCCGGGCAGGCATTCTTCTAATGGAGCATTATGGGG	AGCTGATGAACTGCTAATGATTCTGAGGTGCCTCACACCATGACTCAAAT
ss538947813	A/G	0.121	GQ03003_C23	LG01	117.8	ATTCACAACAGATGACATCTCACAAAGTATGTCGGAGAGTTGCAGTCCTG	ATGTATTGATGGTGATCAAATATCCTCTCCAGTGCCAAACATCAAGAAGC
ss538947816	T/C	0.284	GQ03003_J07	LG07	188.1	TCTCATGGGAGAACAATCAACTCCTCTGTCAAGTCTACCAACAACAGCTC	CATGCTGTCGTGTCTGGTCTCATGGCTTCTGGTCTTTGTCTTGCCGGTGA
ss538947818	A/G	0.027	GQ03003_L24	LG04	70.7	GTTGTGGAGAGAGCGATGATCGGGGCCTGTGCAGGAGGCATAGCGGGGGC	TTCACATACGTATGTCTGCATCCACTGGACACGGTGAAGACGAAACTTCA
ss538947820	T/C	0.370	GQ03003_O03	LG05	111.0	CAAACAGGATCTGATTCTGGAATACAACCCTCCCCTCAGCTGAGCAAAGG	TCTGTGCAACAACAGGATCAGGTTACTTCTCAATTGCCATCTCAACCGGG
ss538947822	A/G	0.497	GQ03004_A19	LG05	3.0	TGCACCCCGATGCATGTCAGGATANAGATGCAGGCTCAGGCACAGGCACA	GCACAAGAGCCCTCTTGAAAGGAGCAGAGAAGAAAGAGAATAGTGCTGCT
ss538947824	A/G	0.386	GQ03004_E17	LG02	8.0	AAGGATGCTGTAAGAGTCATTCAAAATGTTAGCAAGAAAATTCCTGATTC	GTGAATTTCAGTGTCATAGCCCTTTCAAAGAAAACCTGAGCCTGTACCAT
ss538947826	T/C	0.160	GQ03004_H20	LG05	36.6	AACTATTACATTGGTTATGGCACCAATGTTTTTGTGAATTCACTGCAGGA	CATGAGTGTTCACATGTAGCGAGTTTTTTCTGGTGTCATATCAAAATATT
ss538947828	T/C	0.462	GQ03004_M24	LG12	109.7	CAAGACAAATTTTTCAACGGATGAGAATTTTGAGTTTGTGTAGGGTATGA	GACGAGCATTGTAGCCTGTCCCACACCAAAGAGCGTGGTGCATTCATGGG
ss538947831	T/G	0.151	GQ03004_O08	LG07	103.2	GTAGAGGCTTACAATCAGAGGGTCAGTTGGTGACTTCTCGTTTAGGCATG	CAGATGGAAATTCTAGAAGTAATGGACATCCACAATTTAGCACCCGTGTG
ss538947832	A/C	0.121	GQ03004_O13	LG12	66.1	GCCTGCCACGGATGTTCCATTCTCGCTTGGAAGTAAGCGTGTGTTTGAAG	AGCCATAGAACATTCCAGGAAGATGGGTCACAATTACATTGCTCCCGAAC
ss538947833	A/G	0.280	GQ03004_P01	LG11	0.2	ATGGGGACCAATTGAATTTTCTATTATGTTAAAGCATTTCCAGCGCCAGA	CAAGGCTCCTTATGCTTATCATGCTCAATACATGGGGCATTTTTTTTCAA
ss538947834	T/C	0.346	GQ03004_P11	LG08	81.5	CCATTCGCAAACAGGTCCTCGAAGATCAACAACTTCTGCGAGAGAGGGTT	TGCGTTTGAGTGGCAGTGATGGAGCAACAAGGATGGAAACGGCACTATTA
ss538947838	T/C	0.357	GQ03005_D04	LG05	131.1	GTTTTTAGATTGAAAGTCTATGCTGGTCTCTATGAACTCTTTGAACCCTC	GTATGGATTTGTTTGTTTTTATTGTCTTGCGTGTGTAGTCTACTCTAGTT
ss538947841	T/C	0.499	GQ03005_F06	LG05	24.5	GTCTACTGCTTCGACCCGAGGGACTACGGCAAGTCGTCGTCCGGATTCGA	AAGACGGGCCCCTTTAGGGCCACGTTTTTGCTGGAATGCGTTGCTAATCT
ss538947842	A/G	0.065	GQ03005_H05	LG06	89.5	AGTCACTAGTTCCGATTTACGGTACCCATAGAAAAATATATTTTTTTGTT	GATGCATTTGGGTAGTTCTGCACATTTGTTCAGACTGGCCTGTGAAGCCA
ss538947845	T/C	0.433	GQ03005_N01	LG04	141.4	CTGGGAGATTCTGACAACAGTTTAGACGACGTATATGGATCTGCCATCGA	CGCTTCGCTATTGGTATTGCTGAGGAGGGCTCCCCTTCCCATTCTGCTTC
ss538947848	T/G	0.381	GQ03006_A08	LG03	8.4	TAATTGTTTCCAGCTTTATCGCTCATGTTAATATATAACGAGGAAGTCTG	AGCAGTTTCCAGTATTAATGTTTAATCCGCTGCTTTTTCTCTATAGCTAG
ss538947850	T/C	0.046	GQ03006_D02	LG03	115.8	TTTTGCGGGATTCAAGGGGAGCATGCCTCATGTTCAAAGGGGTTCATTGT	TTCAAGCTCTTCCTTATCATTTGTATCTAGAAATTTGAAGATACGTCTTC
ss538947851	A/C	0.274	GQ03006_D16	LG01	38.1	CCTGCCGGCTCTCACTACACCGTGNCTGTGGCCTCCTCGCCGGTGGTCGC	ATAGACGTGGAACCTAAAACCCTACATTTCGCCCAGATGAACGAGAAGCA
ss538947854	A/G	0.124	GQ03006_G21	LG02	33.3	TAATGACTCAATTTTGTCTTTATTAAGATACTTGTGATAGAGTTGTAGCA	TTGAATATTGTTCTTGATATTTTTATNTGTTTTAAAATTTGTTATTATAT
ss538947856	T/C	0.492	GQ03006_I04	NA	NA	TCAGTGTACCTGGGAATCACCTTGGTATCACTCCTAGTGACATGCTCAAG	ACGTTGTTCCCTACTTAGAAGAAGATGCAGTTATCCGTGAAATGGCTCAG
ss538947857	T/G	0.236	GQ03006_I10	LG08	144.1	GAGATTCCTCAAGGGAAACCATTGAATGTTTTCCCAGCTTCTGCTTATGC	CACAATGATTGCCTCTGTGGGTCTCCTCTTCCTCGCTGCTAGAATCAGAA
ss538947861	T/G	0.429	GQ03006_M20	LG01	84.3	CCATTCCCAATCCTCATTCATTTTGCTCTTCTCCCTCATTGCAAGTGGTG	ATTTATTTGCGTTCCCCATCACGATGATCTCTGCCAGATAAGAGTTCAAT
[truncated: 3,310 more rows]

## Sheet: Read me
List of headers and their meanings
SNP Name	SNP name
SNP	SNP conformation
MAF	Minor allele frequencies estimated across 892 Picea glauca trees (Polymix test)
GCAT gene cluster	The name of the gene cluster containing the SNP and the GCAT gene catalogue of Picea glauca (Rigault et al. 2011, Plant Physiol 157(1): 14-18). See therein Supplemental Table 3 for GCAT annotations.
Composite map linkage group	Linkage group on P. glauca composite map (Pavy et al. 2017, Plant J 90(1): 189-203). See therein Supplemental Table 1 for genetic map annotations.
Composite map position (cM)	Position in cM on P. glauca composite map (Pavy et al. 2017, Plant J 90(1): 189-203). See therein Supplemental Table 1 for genetic map annotations.
5' flanking	The 5' flanking sequence as submitted for Infinium probes design
3' flanking	The 3' flanking sequence as submitted for Infinium probes design
